# Supplementary material for: Structure and energy transfer of a far-red–absorbing euglenophyte PSI–LhcE–LhcbM supercomplex
Source: Nat Commun. 2026 Feb 27;17:3273. doi: 10.1038/s41467-026-70067-1 (PMC13066549; doi:10.1038/s41467-026-70067-1)
Supplement: Supplementary file 2 — Supplementary Data 1 [file 41467_2026_70067_MOESM2_ESM.xlsx]

## Sheet: PsaA
	Reference	PepCount	UniquePepCount	CoverPercent	MW	PI
	FileScan	Sequence	MH+	Diff(MH+)	Charge	Rank	Score	DeltaScore	ExpectValue	Ions	Reference	DIFF_MODIFIED_CANDIDATE	PI	MissCleavage	Modification	MatchedTIC	NumProteaseTermini	Engine	Tag	Decoy
$5-2	sp|P19430|PSAA_EUGGR Photosystem I P700 chlorophyll a apoprotein A1 OS=Euglena gracilis OX=3039 GN=psaA PE=3 SV=2	21	14	0.1917	83987.7	7.15
	YAS202305220082_1_X_1,12574	K.ASLGFR.F	650.362	0.00034	2	1	37.08	0	6.86e-05	0|0	tr|A0A0G3VQV5|A0A0G3VQV5_EUGGR/sp|P19430|PSAA_EUGGR		9.8	0		0	2	MASCOT		T
	YAS202305220082_1_X_1,13483	K.GLLESHTGPFTGQGHK.G	1665.83	-0.00053	4	1	48.83	0	7.86e-06	0|0	tr|A0A0G3VQV5|A0A0G3VQV5_EUGGR/sp|P19430|PSAA_EUGGR		6.92	0		0	2	MASCOT		T
	YAS202305220082_1_X_1,13495	K.GLLESHTGPFTGQGHK.G	1665.83	-0.00109	3	1	61.24	0	4.51e-07	0|0	tr|A0A0G3VQV5|A0A0G3VQV5_EUGGR/sp|P19430|PSAA_EUGGR		6.92	0		0	2	MASCOT		T
	YAS202305220082_1_X_1,13538	K.GLLESHTGPFTGQGHK.G	1665.83	0.00064	2	1	69.45	0	1.65e-07	0|0	tr|A0A0G3VQV5|A0A0G3VQV5_EUGGR/sp|P19430|PSAA_EUGGR		6.92	0		0	2	MASCOT		T
	YAS202305220082_1_X_1,15328	K.GVLFSR.S	678.393	4e-05	2	1	24.36	0	0.00147	0|0	tr|A0A0G3VQV5|A0A0G3VQV5_EUGGR/sp|P19430|PSAA_EUGGR		9.75	0		0	2	MASCOT		T
	YAS202305220082_1_X_1,4326	K.IGHDIK.G	682.388	0.0006	2	1	29.74	0	0.000372	0|0	tr|A0A0G3VQV5|A0A0G3VQV5_EUGGR/sp|P19430|PSAA_EUGGR		6.74	0		0	2	MASCOT		T
	YAS202305220082_1_X_1,24899	K.LLDSGVNPAELPLPHDFILDK.S	2303.23	-0.00332	2	1	69.6	0	6.58e-08	0|0	tr|A0A0G3VQV5|A0A0G3VQV5_EUGGR/sp|P19430|PSAA_EUGGR		4.22	0		0	2	MASCOT		T
	YAS202305220082_1_X_1,22758	K.M*QSDVWGTVLANK.V	1464.72	-0.00164	2	1	49.39	0	3.45e-06	0|0	tr|A0A0G3VQV5|A0A0G3VQV5_EUGGR/sp|P19430|PSAA_EUGGR		5.59	0	15.994919 Oxidation (M)	0	2	MASCOT		T
	YAS202305220082_1_X_1,22838	K.M*QSDVWGTVLANK.V	1464.72	3e-05	3	1	23.63	0	0.0013	0|0	tr|A0A0G3VQV5|A0A0G3VQV5_EUGGR/sp|P19430|PSAA_EUGGR		5.59	0	15.994919 Oxidation (M)	0	2	MASCOT		T
	YAS202305220082_1_X_1,23768	K.MQSDVWGTVLANK.V	1448.72	-0.00438	2	1	74.06	0	1.18e-08	0|0	tr|A0A0G3VQV5|A0A0G3VQV5_EUGGR/sp|P19430|PSAA_EUGGR		5.59	0		0	2	MASCOT		T
	YAS202305220082_1_X_1,24519	K.SLISQLYPSFSK.G	1369.74	-0.00223	2	1	24.01	0	0.00159	0|0	tr|A0A0G3VQV5|A0A0G3VQV5_EUGGR/sp|P19430|PSAA_EUGGR		8.31	0		0	2	MASCOT		T
	YAS202305220082_1_X_1,6291	K.VAM*M*PIK.L	821.426	-8e-05	2	1	26.42	0	0.00182	0|0	tr|A0A0G3VQV5|A0A0G3VQV5_EUGGR/sp|P19430|PSAA_EUGGR		8.72	0	15.994919 Oxidation (M)	0	2	MASCOT		T
	YAS202305220082_1_X_1,13070	K.VAM*M*PIK.L	821.426	-0.00016	2	1	24.78	0	0.00266	0|0	tr|A0A0G3VQV5|A0A0G3VQV5_EUGGR/sp|P19430|PSAA_EUGGR		8.72	0	15.994919 Oxidation (M)	0	2	MASCOT		T
	YAS202305220082_1_X_1,11405	K.VAMM*PIK.L	805.431	6e-05	2	1	28.65	0	0.00109	0|0	tr|A0A0G3VQV5|A0A0G3VQV5_EUGGR/sp|P19430|PSAA_EUGGR		8.72	0	15.994919 Oxidation (M)	0	2	MASCOT		T
	YAS202305220082_1_X_1,9740	K.VAPNIQPR.A	894.516	-0.0003	2	1	31.74	0	0.000167	0|0	tr|A0A0G3VQV5|A0A0G3VQV5_EUGGR/sp|P19430|PSAA_EUGGR		9.72	0		0	2	MASCOT		T
	YAS202305220082_1_X_1,11230	R.ALSITQGR.A	845.484	0.00053	2	1	37.43	0	6.33e-05	0|0	tr|A0A0G3VQV5|A0A0G3VQV5_EUGGR/sp|P19430|PSAA_EUGGR		9.8	0		0	2	MASCOT		T
	YAS202305220082_1_X_1,24979	R.DYDPALNFNNLLDR.V	1679.8	-0.00387	2	1	66.56	0	1.1e-07	0|0	tr|A0A0G3VQV5|A0A0G3VQV5_EUGGR/sp|P19430|PSAA_EUGGR		3.93	0		0	2	MASCOT		T
	YAS202305220082_1_X_1,9643	R.FPCDGPGR.G	905.393	-0.00035	2	1	28.33	0	0.000147	0|0	tr|A0A0G3VQV5|A0A0G3VQV5_EUGGR/sp|P19430|PSAA_EUGGR		5.83	0		0	2	MASCOT		T
	YAS202305220082_1_X_1,10139	R.FPCDGPGR.G	905.393	3e-05	2	1	36.68	0	2.15e-05	0|0	tr|A0A0G3VQV5|A0A0G3VQV5_EUGGR/sp|P19430|PSAA_EUGGR		5.83	0		0	2	MASCOT		T
	YAS202305220082_1_X_1,23347	R.VAFVSNPVETSFEK.W	1553.78	-0.00204	2	1	84.82	0	1.32e-09	0|0	tr|A0A0G3VQV5|A0A0G3VQV5_EUGGR/sp|P19430|PSAA_EUGGR		4.53	0		0	2	MASCOT		T
	YAS202305220082_1_X_1,6518	R.VLLHR.D	637.414	-0.00015	2	1	23.43	0	0.000454	0|0	tr|A0A0G3VQV5|A0A0G3VQV5_EUGGR/sp|P19430|PSAA_EUGGR		9.73	0		0	2	MASCOT		T

## Sheet: PsaB
	Reference	PepCount	UniquePepCount	CoverPercent	MW	PI
	FileScan	Sequence	MH+	Diff(MH+)	Charge	Rank	Score	DeltaScore	ExpectValue	Ions	Reference	DIFF_MODIFIED_CANDIDATE	PI	MissCleavage	Modification	MatchedTIC	NumProteaseTermini	Engine	Tag	Decoy
$8-2	sp|P19431|PSAB_EUGGR Photosystem I P700 chlorophyll a apoprotein A2 OS=Euglena gracilis OX=3039 GN=psaB PE=3 SV=1	19	12	0.1785	82694.6	6.81
	YAS202305220082_1_X_1,22033	K.DFGYSFPCDGPGR.G	1474.61	0.00074	2	1	48.12	0	1.54e-06	0|0	tr|A0A0G3VNZ8|A0A0G3VNZ8_EUGGR/sp|P19431|PSAB_EUGGR		4.21	0		0	2	MASCOT		T
	YAS202305220082_1_X_1,22482	K.DFGYSFPCDGPGR.G	1474.61	-0.0021	2	1	49.71	0	1.07e-06	0|0	tr|A0A0G3VNZ8|A0A0G3VNZ8_EUGGR/sp|P19431|PSAB_EUGGR		4.21	0		0	2	MASCOT		T
	YAS202305220082_1_X_1,12046	K.FSQGLAQDPTTR.R	1320.65	-0.00086	2	1	53.11	0	1.47e-06	0|0	tr|A0A0G3VNZ8|A0A0G3VNZ8_EUGGR/sp|P19431|PSAB_EUGGR		5.84	0		0	2	MASCOT		T
	YAS202305220082_1_X_1,13283	K.FSQGLAQDPTTR.R	1320.65	-0.00226	2	1	44.84	0	9.84e-06	0|0	tr|A0A0G3VNZ8|A0A0G3VNZ8_EUGGR/sp|P19431|PSAB_EUGGR		5.84	0		0	2	MASCOT		T
	YAS202305220082_1_X_1,13946	K.FSQGLAQDPTTR.R	1320.65	0.00022	2	1	54.27	0	9.35e-07	0|0	tr|A0A0G3VNZ8|A0A0G3VNZ8_EUGGR/sp|P19431|PSAB_EUGGR		5.84	0		0	2	MASCOT		T
	YAS202305220082_1_X_1,10397	K.FSQGLAQDPTTRR.I	1476.76	-0.00046	3	1	22.9	0	0.00333	0|0	tr|A0A0G3VNZ8|A0A0G3VNZ8_EUGGR/sp|P19431|PSAB_EUGGR		9.6	1		0	2	MASCOT		T
	YAS202305220082_1_X_1,6806	K.GNVLSR.I	645.368	-0.0005	2	1	32.84	0	0.00065	0|0	tr|A0A0G3VNZ8|A0A0G3VNZ8_EUGGR/sp|P19431|PSAB_EUGGR		9.75	0		0	2	MASCOT		T
	YAS202305220082_1_X_1,25155	K.QILIEPVFAQWIQSAHGK.N	2065.12	-0.00261	3	1	77.39	0	2.74e-09	0|0	tr|A0A0G3VNZ8|A0A0G3VNZ8_EUGGR/sp|P19431|PSAB_EUGGR		6.75	0		0	2	MASCOT		T
	YAS202305220082_1_X_1,25222	K.QILIEPVFAQWIQSAHGK.N	2065.12	-0.00274	2	1	77.74	0	2.52e-09	0|0	tr|A0A0G3VNZ8|A0A0G3VNZ8_EUGGR/sp|P19431|PSAB_EUGGR		6.75	0		0	2	MASCOT		T
	YAS202305220082_1_X_1,22097	K.WTDKPVALSIVQAR.L	1583.89	-0.00095	3	1	63.48	0	2.69e-07	0|0	tr|A0A0G3VNZ8|A0A0G3VNZ8_EUGGR/sp|P19431|PSAB_EUGGR		8.75	0		0	2	MASCOT		T
	YAS202305220082_1_X_1,22098	K.WTDKPVALSIVQAR.L	1583.89	0.00027	2	1	42.27	0	6.82e-05	0|0	tr|A0A0G3VNZ8|A0A0G3VNZ8_EUGGR/sp|P19431|PSAB_EUGGR		8.75	0		0	2	MASCOT		T
	YAS202305220082_1_X_1,13308	R.IDDILNAHK.A	1038.56	0.00017	3	1	26.24	0	0.000951	0|0	tr|A0A0G3VNZ8|A0A0G3VNZ8_EUGGR/sp|P19431|PSAB_EUGGR		5.21	0		0	2	MASCOT		T
	YAS202305220082_1_X_1,23588	R.IWFGIATSHDFESHDGM*TENNLYQK.I	2956.32	-0.00517	4	1	20.04	0	0.00248	0|0	tr|A0A0G3VNZ8|A0A0G3VNZ8_EUGGR/sp|P19431|PSAB_EUGGR		4.72	0	15.994919 Oxidation (M)	0	2	MASCOT		T
	YAS202305220082_1_X_1,23604	R.IWFGIATSHDFESHDGM*TENNLYQK.I	2956.32	-0.00632	3	1	31.68	0	0.00017	0|0	tr|A0A0G3VNZ8|A0A0G3VNZ8_EUGGR/sp|P19431|PSAB_EUGGR		4.72	0	15.994919 Oxidation (M)	0	2	MASCOT		T
	YAS202305220082_1_X_1,3927	R.LM*PDK.K	619.312	0.0004	2	1	29.33	0	0.000233	0|0	tr|A0A0G3VNZ8|A0A0G3VNZ8_EUGGR/sp|P19431|PSAB_EUGGR		5.84	0	15.994919 Oxidation (M)	0	2	MASCOT		T
	YAS202305220082_1_X_1,4294	R.LMPDKK.D	731.412	0.00018	2	1	28.52	0	0.00169	0|0	tr|A0A0G3VNZ8|A0A0G3VNZ8_EUGGR/sp|P19431|PSAB_EUGGR		8.59	1		0	2	MASCOT		T
	YAS202305220082_1_X_1,17341	R.TPITNVFK.W	919.525	-0.00116	2	1	36.32	0	5.83e-05	0|0	tr|A0A0G3VNZ8|A0A0G3VNZ8_EUGGR/sp|P19431|PSAB_EUGGR		8.41	0		0	2	MASCOT		T
	YAS202305220082_1_X_1,18920	R.TPITNVFK.W	919.525	8e-05	2	1	33.9	0	0.000102	0|0	tr|A0A0G3VNZ8|A0A0G3VNZ8_EUGGR/sp|P19431|PSAB_EUGGR		8.41	0		0	2	MASCOT		T
	YAS202305220082_1_X_1,25268	R.WDNFLSQLPHPSGLEPFFK.G	2259.12	-0.00422	3	1	37.49	0	0.000125	0|0	tr|A0A0G3VNZ8|A0A0G3VNZ8_EUGGR/sp|P19431|PSAB_EUGGR		5.32	0		0	2	MASCOT		T

## Sheet: PsaC
	Reference	PepCount	UniquePepCount	CoverPercent	MW	PI
	FileScan	Sequence	MH+	Diff(MH+)	Charge	Rank	Score	DeltaScore	ExpectValue	Ions	Reference	DIFF_MODIFIED_CANDIDATE	PI	MissCleavage	Modification	MatchedTIC	NumProteaseTermini	Engine	Tag	Decoy
$5-2	sp|P31556|PSAC_EUGGR Photosystem I iron-sulfur center OS=Euglena gracilis OX=3039 GN=psaC PE=3 SV=3	13	8	0.8519	8775.04	6.51
	YAS202305220082_1_X_8,4979	K.AGQIASSPR.T	886.474	0.00044	2	1	44.72	0	2.87e-05	0|0	tr|A0A0G3VS95|A0A0G3VS95_EUGGR/sp|P31556|PSAC_EUGGR		9.8	0		0	2	MASCOT		T
	YAS202305220082_1_X_8,13386	K.IYNTCIGCTQCVR.A	1644.73	-0.00162	2	1	66.2	0	3.6e-08	0|0	tr|A0A0G3VS95|A0A0G3VS95_EUGGR/sp|P31556|PSAC_EUGGR		7.96	0		0	2	MASCOT		T
	YAS202305220082_1_X_8,13388	K.IYNTCIGCTQCVR.A	1644.73	-0.00074	3	1	43.15	0	7.26e-06	0|0	tr|A0A0G3VS95|A0A0G3VS95_EUGGR/sp|P31556|PSAC_EUGGR		7.96	0		0	2	MASCOT		T
	YAS202305220082_1_X_8,18183	K.RCESACPTDFLSVR.V	1697.77	-0.00124	3	1	41.66	0	1.71e-05	0|0	tr|A0A0G3VS95|A0A0G3VS95_EUGGR/sp|P31556|PSAC_EUGGR		6.06	1		0	2	MASCOT		T
	YAS202305220082_1_X_8,22524	R.ACPTDVLEM*VPWDGCK.A	1893.82	0.00117	3	1	46.74	0	4.24e-06	0|0	tr|A0A0G3VS95|A0A0G3VS95_EUGGR/sp|P31556|PSAC_EUGGR		4.03	0	15.994919 Oxidation (M)	0	2	MASCOT		T
	YAS202305220082_1_X_8,23132	R.ACPTDVLEMVPWDGCK.A	1877.82	-0.00361	2	1	56.86	0	5.15e-07	0|0	tr|A0A0G3VS95|A0A0G3VS95_EUGGR/sp|P31556|PSAC_EUGGR		4.03	0		0	2	MASCOT		T
	YAS202305220082_1_X_8,19683	R.CESACPTDFLSVR.V	1541.67	-0.00226	2	1	45.73	0	6.68e-06	0|0	tr|A0A0G3VS95|A0A0G3VS95_EUGGR/sp|P31556|PSAC_EUGGR		4.37	0		0	2	MASCOT		T
	YAS202305220082_1_X_8,21279	R.CESACPTDFLSVR.V	1541.67	-0.00158	3	1	29.49	0	0.000281	0|0	tr|A0A0G3VS95|A0A0G3VS95_EUGGR/sp|P31556|PSAC_EUGGR		4.37	0		0	2	MASCOT		T
	YAS202305220082_1_X_8,21306	R.CESACPTDFLSVR.V	1541.67	-0.00314	2	1	75.72	0	9.38e-09	0|0	tr|A0A0G3VS95|A0A0G3VS95_EUGGR/sp|P31556|PSAC_EUGGR		4.37	0		0	2	MASCOT		T
	YAS202305220082_1_X_8,4595	R.TEDCVGCK.R	968.381	-0.00088	2	1	45.62	0	2.74e-06	0|0	tr|A0A0G3VS95|A0A0G3VS95_EUGGR/sp|P31556|PSAC_EUGGR		4.37	0		0	2	MASCOT		T
	YAS202305220082_1_X_8,3478	R.TEDCVGCKR.C	1124.48	0.00196	3	1	28.93	0	0.000256	0|0	tr|A0A0G3VS95|A0A0G3VS95_EUGGR/sp|P31556|PSAC_EUGGR		5.73	1		0	2	MASCOT		T
	YAS202305220082_1_X_8,3483	R.TEDCVGCKR.C	1124.48	-0.00015	2	1	29.3	0	0.000235	0|0	tr|A0A0G3VS95|A0A0G3VS95_EUGGR/sp|P31556|PSAC_EUGGR		5.73	1		0	2	MASCOT		T
	YAS202305220082_1_X_8,9399	R.VYLGSETSR.S	1011.51	-0.0011	2	1	30.14	0	0.000242	0|0	tr|A0A0G3VS95|A0A0G3VS95_EUGGR/sp|P31556|PSAC_EUGGR		5.97	0		0	2	MASCOT		T

## Sheet: LHCs
	Reference	PepCount	UniquePepCount	CoverPercent	MW	PI
	FileScan	Sequence	MH+	Diff(MH+)	Charge	Rank	Score	DeltaScore	ExpectValue	Ions	Reference	DIFF_MODIFIED_CANDIDATE	PI	MissCleavage	Modification	MatchedTIC	NumProteaseTermini	Engine	Tag	Decoy
$1-1	tr|A8HPC6|A8HPC6_EUGGR Chloroplast light-harvesting complex I protein OS=Euglena gracilis OX=3039 GN=Lhca5 PE=2 SV=1	32	16	0.1987	100104	6.02
	YAS202305220082_1_X_5,21533	K.DGVWFPGAQPPAHLTGEYPADR.G	2381.13	-0.0036	3	1	42.73	0	8e-06	0|0	tr|A8HPC6|A8HPC6_EUGGR/sp|P08975|LH15_EUGGR		4.54	0		0	2	MASCOT		T
	YAS202305220082_1_X_5,21589	K.DGVWFPGAQPPAHLTGEYPADR.G	2381.13	-0.00297	2	1	47.85	0	2.46e-06	0|0	tr|A8HPC6|A8HPC6_EUGGR/sp|P08975|LH15_EUGGR		4.54	0		0	2	MASCOT		T
	YAS202305220082_1_X_5,21692	K.GAWFEVGNSVDGIK.L	1478.73	-0.00461	2	1	57.18	0	4.79e-07	0|0	tr|A8HPC6|A8HPC6_EUGGR/sp|P08975|LH15_EUGGR		4.37	0		0	2	MASCOT		T
	YAS202305220082_1_X_5,21757	K.GAWFEVGNSVDGIK.L	1478.73	-0.00231	3	1	58.82	0	3.28e-07	0|0	tr|A8HPC6|A8HPC6_EUGGR/sp|P08975|LH15_EUGGR		4.37	0		0	2	MASCOT		T
	YAS202305220082_1_X_5,4911	K.LTTDYTK.E ! K.LTTDYTK.A ! K.LTTDYTK.R	841.43	0.00083	2	1	39.42	0	7.43e-05	0|0	tr|A8HPC6|A8HPC6_EUGGR ! tr|A8HPC6|A8HPC6_EUGGR/tr|A8HPD0|A8HPD0_EUGGR/tr|A8HPD7|A8HPD7_EUGGR ! sp|P08975|LH15_EUGGR		5.84	0		0	2	MASCOT		T
	YAS202305220082_1_X_5,6749	K.LTTDYTK.E ! K.LTTDYTK.A ! K.LTTDYTK.R	841.43	-1e-05	2	1	32	0	0.00041	0|0	tr|A8HPC6|A8HPC6_EUGGR ! tr|A8HPC6|A8HPC6_EUGGR/tr|A8HPD0|A8HPD0_EUGGR/tr|A8HPD7|A8HPD7_EUGGR ! sp|P08975|LH15_EUGGR		5.84	0		0	2	MASCOT		T
	YAS202305220082_1_X_5,7633	K.LTTDYTK.E ! K.LTTDYTK.A ! K.LTTDYTK.R	841.43	-0.00039	2	1	22.43	0	0.00371	0|0	tr|A8HPC6|A8HPC6_EUGGR ! tr|A8HPC6|A8HPC6_EUGGR/tr|A8HPD0|A8HPD0_EUGGR/tr|A8HPD7|A8HPD7_EUGGR ! sp|P08975|LH15_EUGGR		5.84	0		0	2	MASCOT		T
	YAS202305220082_1_X_5,11524	K.LTTDYTKAAEIK.N	1353.73	-0.00053	2	1	31.48	0	0.000427	0|0	tr|A8HPC6|A8HPC6_EUGGR/tr|A8HPD0|A8HPD0_EUGGR/tr|A8HPD7|A8HPD7_EUGGR		6.07	1		0	2	MASCOT		T
	YAS202305220082_1_X_5,19039	K.NYPGFDPLK.L	1050.53	-0.00092	2	1	23.8	0	0.00104	0|0	tr|A8HPC6|A8HPC6_EUGGR		5.84	0		0	2	MASCOT		T
	YAS202305220082_1_X_5,13913	R.GNGGFGWDGEEK.Y	1252.52	0.00093	2	1	56	0	5.02e-07	0|0	tr|A8HPC6|A8HPC6_EUGGR/tr|A8HPD0|A8HPD0_EUGGR/tr|A8HPD7|A8HPD7_EUGGR/sp|P08975|LH15_EUGGR		4.14	0		0	2	MASCOT		T
	YAS202305220082_1_X_5,13084	R.GNGGFNWDK.G	994.438	0.00178	2	1	37.81	0	6.62e-05	0|0	tr|A8HPC6|A8HPC6_EUGGR/tr|A8HPD0|A8HPD0_EUGGR/tr|A8HPD7|A8HPD7_EUGGR/sp|P08975|LH15_EUGGR		5.84	0		0	2	MASCOT		T
	YAS202305220082_1_X_5,14508	R.GNGGFSWNGNDGPDR.S	1549.64	-0.00157	2	1	31.84	0	3.27e-05	0|0	tr|A8HPC6|A8HPC6_EUGGR		4.21	0		0	2	MASCOT		T
	YAS202305220082_1_X_5,18281	R.GNGGFSWNGNDGPDR.S	1549.64	-0.00457	2	1	29.89	0	5.13e-05	0|0	tr|A8HPC6|A8HPC6_EUGGR		4.21	0		0	2	MASCOT		T
	YAS202305220082_1_X_5,21566	R.HVTGVSPLVNLVEHVK.H	1727.98	-0.0045	3	1	48.96	0	4.45e-06	0|0	tr|A8HPC6|A8HPC6_EUGGR/tr|A8HPD7|A8HPD7_EUGGR		6.92	0		0	2	MASCOT		T
	YAS202305220082_1_X_5,7388	R.ISEVFHGR.L	944.495	0.00272	2	1	59.29	0	9.42e-07	0|0	tr|A4QPI4|A4QPI4_EUGGR/tr|A4QPI5|A4QPI5_EUGGR/tr|A8HPC6|A8HPC6_EUGGR/tr|A8HPD3|A8HPD3_EUGGR		6.75	0		0	2	MASCOT		T
	YAS202305220082_1_X_5,8123	R.ISEVFHGR.L	944.495	-0.00018	3	1	34.84	0	0.000262	0|0	tr|A4QPI4|A4QPI4_EUGGR/tr|A4QPI5|A4QPI5_EUGGR/tr|A8HPC6|A8HPC6_EUGGR/tr|A8HPD3|A8HPD3_EUGGR		6.75	0		0	2	MASCOT		T
	YAS202305220082_1_X_5,8248	R.ISEVFHGR.L	944.495	0.0002	2	1	58.02	0	1.26e-06	0|0	tr|A4QPI4|A4QPI4_EUGGR/tr|A4QPI5|A4QPI5_EUGGR/tr|A8HPC6|A8HPC6_EUGGR/tr|A8HPD3|A8HPD3_EUGGR		6.75	0		0	2	MASCOT		T
	YAS202305220082_1_X_5,23395	R.LSM*LAIVGSIVPELLGK.G	1756.03	-0.00123	2	1	59.63	0	1.63e-07	0|0	tr|A8HPC6|A8HPC6_EUGGR/sp|P08975|LH15_EUGGR		6	0	15.994919 Oxidation (M)	0	2	MASCOT		T
	YAS202305220082_1_X_5,4869	R.M*RISEVFHGR.L	1247.63	-0.0155	3	1	29.22	0	0.00126	0|0	tr|A4QPI4|A4QPI4_EUGGR/tr|A4QPI5|A4QPI5_EUGGR/tr|A8HPC6|A8HPC6_EUGGR/tr|A8HPD3|A8HPD3_EUGGR		9.37	1	15.994919 Oxidation (M)	0	2	MASCOT		T
	YAS202305220082_1_X_5,21445	R.SYPGFDPCNLTTEYTK.A	1892.84	-0.00113	2	1	65.02	0	6.3e-08	0|0	tr|A8HPC6|A8HPC6_EUGGR/tr|A8HPD0|A8HPD0_EUGGR/tr|A8HPD7|A8HPD7_EUGGR/sp|P08975|LH15_EUGGR		4.37	0		0	2	MASCOT		T
	YAS202305220082_1_X_5,19303	R.SYPGFDPLK.L	1023.51	-0.00073	2	1	37.85	0	0.000115	0|0	tr|A8HPC6|A8HPC6_EUGGR/tr|A8HPD0|A8HPD0_EUGGR/tr|A8HPD7|A8HPD7_EUGGR/sp|P08975|LH15_EUGGR		5.55	0		0	2	MASCOT		T
	YAS202305220082_1_X_5,19736	R.SYPGFDPLK.L	1023.51	-0.00067	2	1	21.5	0	0.00496	0|0	tr|A8HPC6|A8HPC6_EUGGR/tr|A8HPD0|A8HPD0_EUGGR/tr|A8HPD7|A8HPD7_EUGGR/sp|P08975|LH15_EUGGR		5.55	0		0	2	MASCOT		T
	YAS202305220082_1_X_5,21086	R.SYPGFDPLK.L	1023.51	-0.00043	2	1	20.04	0	0.00694	0|0	tr|A8HPC6|A8HPC6_EUGGR/tr|A8HPD0|A8HPD0_EUGGR/tr|A8HPD7|A8HPD7_EUGGR/sp|P08975|LH15_EUGGR		5.55	0		0	2	MASCOT		T
	YAS202305220082_1_X_5,7697	R.VSEVFHAR.L	944.495	0.00012	3	1	46.69	0	1.71e-05	0|0	tr|A8HPC6|A8HPC6_EUGGR/tr|A8HPD0|A8HPD0_EUGGR/tr|A8HPD7|A8HPD7_EUGGR/sp|P08975|LH15_EUGGR		6.72	0		0	2	MASCOT		T
	YAS202305220082_1_X_5,7825	R.VSEVFHAR.L	944.495	-0.00022	2	1	44.74	0	2.69e-05	0|0	tr|A8HPC6|A8HPC6_EUGGR/tr|A8HPD0|A8HPD0_EUGGR/tr|A8HPD7|A8HPD7_EUGGR/sp|P08975|LH15_EUGGR		6.72	0		0	2	MASCOT		T
	YAS202305220082_1_X_5,8568	R.VSEVFHAR.L	944.495	0.00081	3	1	39.64	0	8.69e-05	0|0	tr|A8HPC6|A8HPC6_EUGGR/tr|A8HPD0|A8HPD0_EUGGR/tr|A8HPD7|A8HPD7_EUGGR/sp|P08975|LH15_EUGGR		6.72	0		0	2	MASCOT		T
	YAS202305220082_1_X_5,8824	R.VSEVFHAR.L	944.495	0.00048	2	1	34.15	0	0.000308	0|0	tr|A8HPC6|A8HPC6_EUGGR/tr|A8HPD0|A8HPD0_EUGGR/tr|A8HPD7|A8HPD7_EUGGR/sp|P08975|LH15_EUGGR		6.72	0		0	2	MASCOT		T
	YAS202305220082_1_X_5,9000	R.VSEVFHAR.L	944.495	-6e-05	3	1	21.41	0	0.00578	0|0	tr|A8HPC6|A8HPC6_EUGGR/tr|A8HPD0|A8HPD0_EUGGR/tr|A8HPD7|A8HPD7_EUGGR/sp|P08975|LH15_EUGGR		6.72	0		0	2	MASCOT		T
	YAS202305220082_1_X_5,9880	R.VSEVFHAR.L	944.495	0.00045	3	1	27.05	0	0.00158	0|0	tr|A8HPC6|A8HPC6_EUGGR/tr|A8HPD0|A8HPD0_EUGGR/tr|A8HPD7|A8HPD7_EUGGR/sp|P08975|LH15_EUGGR		6.72	0		0	2	MASCOT		T
	YAS202305220082_1_X_5,11737	R.VSEVFHAR.L	944.495	0.00027	3	1	22.05	0	0.00499	0|0	tr|A8HPC6|A8HPC6_EUGGR/tr|A8HPD0|A8HPD0_EUGGR/tr|A8HPD7|A8HPD7_EUGGR/sp|P08975|LH15_EUGGR		6.72	0		0	2	MASCOT		T
	YAS202305220082_1_X_5,4339	R.VSEVYHGR.L	946.474	0.00072	2	1	47.53	0	4.42e-06	0|0	tr|A8HPC6|A8HPC6_EUGGR/tr|A8HPD3|A8HPD3_EUGGR		6.72	0		0	2	MASCOT		T
	YAS202305220082_1_X_5,9482	R.VSEVYHGR.L	946.474	0.00048	2	1	35.36	0	7.28e-05	0|0	tr|A8HPC6|A8HPC6_EUGGR/tr|A8HPD3|A8HPD3_EUGGR		6.72	0		0	2	MASCOT		T
$2-1	tr|A4QPI4|A4QPI4_EUGGR Chloroplast light-harvesting complex I protein Lhca2 (Fragment) OS=Euglena gracilis OX=3039 PE=2 SV=1	20	15	0.167	112079	5.28
	YAS202305220082_1_X_5,21434	K.GAWFEAGDSVDGLK.L	1451.68	-0.00164	2	1	65.01	0	1.58e-07	0|0	tr|A4QPI4|A4QPI4_EUGGR/tr|A4QPI5|A4QPI5_EUGGR/tr|A8HPC1|A8HPC1_EUGGR/sp|P08976|LH18_EUGGR		4.03	0		0	2	MASCOT		T
	YAS202305220082_1_X_5,21524	K.GAWFEAGDSVDGLK.L	1451.68	-0.00303	3	1	63.45	0	2.26e-07	0|0	tr|A4QPI4|A4QPI4_EUGGR/tr|A4QPI5|A4QPI5_EUGGR/tr|A8HPC1|A8HPC1_EUGGR/sp|P08976|LH18_EUGGR		4.03	0		0	2	MASCOT		T
	YAS202305220082_1_X_5,6912	K.VDFNR.F	650.326	-0.00011	2	1	24.16	0	0.00173	0|0	tr|A4QPI4|A4QPI4_EUGGR/tr|A4QPI5|A4QPI5_EUGGR/tr|A8HPC1|A8HPC1_EUGGR/sp|P08976|LH18_EUGGR		5.81	0		0	2	MASCOT		T
	YAS202305220082_1_X_5,22717	R.ELWFPNIVPPR.Y	1367.75	-0.00222	2	1	34.49	0	0.000285	0|0	tr|A4QPI4|A4QPI4_EUGGR/tr|A4QPI5|A4QPI5_EUGGR/tr|A8HPC1|A8HPC1_EUGGR/sp|P08976|LH18_EUGGR		6.1	0		0	2	MASCOT		T
	YAS202305220082_1_X_5,21580	R.GFDPAGLAADPDTFER.M	1678.77	-0.00289	2	1	65.16	0	1.22e-07	0|0	tr|A4QPI4|A4QPI4_EUGGR/tr|A4QPI5|A4QPI5_EUGGR/sp|P08976|LH18_EUGGR		3.84	0		0	2	MASCOT		T
	YAS202305220082_1_X_5,21591	R.GFDPAGLAADPDTFER.M	1678.77	-0.00289	3	1	55.24	0	1.2e-06	0|0	tr|A4QPI4|A4QPI4_EUGGR/tr|A4QPI5|A4QPI5_EUGGR/sp|P08976|LH18_EUGGR		3.84	0		0	2	MASCOT		T
	YAS202305220082_1_X_5,22337	R.GFDPLNLAADPDVYAR.M	1733.85	-0.00174	3	1	63.53	0	3.99e-07	0|0	tr|A4QPI4|A4QPI4_EUGGR/tr|A4QPI5|A4QPI5_EUGGR/tr|A8HPC1|A8HPC1_EUGGR/sp|P08976|LH18_EUGGR		3.93	0		0	2	MASCOT		T
	YAS202305220082_1_X_5,3255	R.GNAPEEER.L	901.401	0.0024	2	1	38.64	0	1.37e-05	0|0	tr|A4QPI4|A4QPI4_EUGGR		4.25	0		0	2	MASCOT		T
	YAS202305220082_1_X_5,7388	R.ISEVFHGR.L	944.495	0.00272	2	1	59.29	0	9.42e-07	0|0	tr|A4QPI4|A4QPI4_EUGGR/tr|A4QPI5|A4QPI5_EUGGR/tr|A8HPC6|A8HPC6_EUGGR/tr|A8HPD3|A8HPD3_EUGGR		6.75	0		0	2	MASCOT		T
	YAS202305220082_1_X_5,8123	R.ISEVFHGR.L	944.495	-0.00018	3	1	34.84	0	0.000262	0|0	tr|A4QPI4|A4QPI4_EUGGR/tr|A4QPI5|A4QPI5_EUGGR/tr|A8HPC6|A8HPC6_EUGGR/tr|A8HPD3|A8HPD3_EUGGR		6.75	0		0	2	MASCOT		T
	YAS202305220082_1_X_5,8248	R.ISEVFHGR.L	944.495	0.0002	2	1	58.02	0	1.26e-06	0|0	tr|A4QPI4|A4QPI4_EUGGR/tr|A4QPI5|A4QPI5_EUGGR/tr|A8HPC6|A8HPC6_EUGGR/tr|A8HPD3|A8HPD3_EUGGR		6.75	0		0	2	MASCOT		T
	YAS202305220082_1_X_5,22937	R.LAM*LAVVGALVPDYLGK.G	1745.99	-0.00387	2	1	46.16	0	8.47e-06	0|0	tr|A4QPI4|A4QPI4_EUGGR/tr|A8HPC1|A8HPC1_EUGGR/sp|P08976|LH18_EUGGR		5.84	0	15.994919 Oxidation (M)	0	2	MASCOT		T
	YAS202305220082_1_X_5,22726	R.LAM*LCM*VGCIVPELLGK.G	1935.98	-0.00548	2	1	71.78	0	6.31e-08	0|0	tr|A4QPI4|A4QPI4_EUGGR/tr|A4QPI5|A4QPI5_EUGGR/tr|A8HPC1|A8HPC1_EUGGR		5.99	0	15.994919 Oxidation (M)	0	2	MASCOT		T
	YAS202305220082_1_X_5,19065	R.LAM*TAM*LGLEVQSHITGK.S ! R.LAM*TAM*LGLEVQSHLTGK.S	1931.99	-0.00046	3	1	28.95	0	0.000955	0|0	tr|A4QPI4|A4QPI4_EUGGR/tr|A4QPI5|A4QPI5_EUGGR/tr|A8HPD3|A8HPD3_EUGGR ! tr|A8HPC1|A8HPC1_EUGGR		6.75	0	15.994919 Oxidation (M)	0	2	MASCOT		T
	YAS202305220082_1_X_5,3011	R.LTDDETK.L	821.389	-0.00108	2	1	27.86	0	0.000409	0|0	tr|A4QPI4|A4QPI4_EUGGR		4.03	0		0	2	MASCOT		T
	YAS202305220082_1_X_5,3476	R.LTDDETK.L	821.389	4e-05	2	1	35.04	0	7.83e-05	0|0	tr|A4QPI4|A4QPI4_EUGGR		4.03	0		0	2	MASCOT		T
	YAS202305220082_1_X_5,10638	R.M*QVAEVFHCR.L	1292.59	-0.00028	2	1	32.67	0	0.000108	0|0	tr|A4QPI4|A4QPI4_EUGGR/tr|A4QPI5|A4QPI5_EUGGR/tr|A8HPC1|A8HPC1_EUGGR/sp|P08976|LH18_EUGGR		6.5	0	15.994919 Oxidation (M)	0	2	MASCOT		T
	YAS202305220082_1_X_5,4869	R.M*RISEVFHGR.L	1247.63	-0.0155	3	1	29.22	0	0.00126	0|0	tr|A4QPI4|A4QPI4_EUGGR/tr|A4QPI5|A4QPI5_EUGGR/tr|A8HPC6|A8HPC6_EUGGR/tr|A8HPD3|A8HPD3_EUGGR		9.37	1	15.994919 Oxidation (M)	0	2	MASCOT		T
	YAS202305220082_1_X_5,22332	R.SYPGFDPLNLTTDYTR.A	1859.88	-0.00498	2	1	66.99	0	1e-07	0|0	tr|A4QPI4|A4QPI4_EUGGR/tr|A4QPI5|A4QPI5_EUGGR/sp|P08976|LH18_EUGGR		4.21	0		0	2	MASCOT		T
	YAS202305220082_1_X_5,7076	R.VAEVFHGR.L	914.484	0.00026	2	1	51.88	0	2.92e-06	0|0	tr|A4QPI4|A4QPI4_EUGGR/tr|A4QPI5|A4QPI5_EUGGR/tr|A8HPC1|A8HPC1_EUGGR/sp|P08976|LH18_EUGGR		6.72	0		0	2	MASCOT		T
$3-1	tr|A4QPI5|A4QPI5_EUGGR Chloroplast light-harvesting complex I protein Lhca1 OS=Euglena gracilis OX=3039 PE=2 SV=1	18	14	0.1434	116426	5.38
	YAS202305220082_1_X_5,13464	K.DPVVFER.M	861.447	-0.00042	2	1	29.04	0	0.000249	0|0	tr|A4QPI5|A4QPI5_EUGGR		4.37	0		0	2	MASCOT		T
	YAS202305220082_1_X_5,21434	K.GAWFEAGDSVDGLK.L	1451.68	-0.00164	2	1	65.01	0	1.58e-07	0|0	tr|A4QPI4|A4QPI4_EUGGR/tr|A4QPI5|A4QPI5_EUGGR/tr|A8HPC1|A8HPC1_EUGGR/sp|P08976|LH18_EUGGR		4.03	0		0	2	MASCOT		T
	YAS202305220082_1_X_5,21524	K.GAWFEAGDSVDGLK.L	1451.68	-0.00303	3	1	63.45	0	2.26e-07	0|0	tr|A4QPI4|A4QPI4_EUGGR/tr|A4QPI5|A4QPI5_EUGGR/tr|A8HPC1|A8HPC1_EUGGR/sp|P08976|LH18_EUGGR		4.03	0		0	2	MASCOT		T
	YAS202305220082_1_X_5,6912	K.VDFNR.F	650.326	-0.00011	2	1	24.16	0	0.00173	0|0	tr|A4QPI4|A4QPI4_EUGGR/tr|A4QPI5|A4QPI5_EUGGR/tr|A8HPC1|A8HPC1_EUGGR/sp|P08976|LH18_EUGGR		5.81	0		0	2	MASCOT		T
	YAS202305220082_1_X_5,22717	R.ELWFPNIVPPR.Y	1367.75	-0.00222	2	1	34.49	0	0.000285	0|0	tr|A4QPI4|A4QPI4_EUGGR/tr|A4QPI5|A4QPI5_EUGGR/tr|A8HPC1|A8HPC1_EUGGR/sp|P08976|LH18_EUGGR		6.1	0		0	2	MASCOT		T
	YAS202305220082_1_X_5,21580	R.GFDPAGLAADPDTFER.M	1678.77	-0.00289	2	1	65.16	0	1.22e-07	0|0	tr|A4QPI4|A4QPI4_EUGGR/tr|A4QPI5|A4QPI5_EUGGR/sp|P08976|LH18_EUGGR		3.84	0		0	2	MASCOT		T
	YAS202305220082_1_X_5,21591	R.GFDPAGLAADPDTFER.M	1678.77	-0.00289	3	1	55.24	0	1.2e-06	0|0	tr|A4QPI4|A4QPI4_EUGGR/tr|A4QPI5|A4QPI5_EUGGR/sp|P08976|LH18_EUGGR		3.84	0		0	2	MASCOT		T
	YAS202305220082_1_X_5,22337	R.GFDPLNLAADPDVYAR.M	1733.85	-0.00174	3	1	63.53	0	3.99e-07	0|0	tr|A4QPI4|A4QPI4_EUGGR/tr|A4QPI5|A4QPI5_EUGGR/tr|A8HPC1|A8HPC1_EUGGR/sp|P08976|LH18_EUGGR		3.93	0		0	2	MASCOT		T
	YAS202305220082_1_X_5,7388	R.ISEVFHGR.L	944.495	0.00272	2	1	59.29	0	9.42e-07	0|0	tr|A4QPI4|A4QPI4_EUGGR/tr|A4QPI5|A4QPI5_EUGGR/tr|A8HPC6|A8HPC6_EUGGR/tr|A8HPD3|A8HPD3_EUGGR		6.75	0		0	2	MASCOT		T
	YAS202305220082_1_X_5,8123	R.ISEVFHGR.L	944.495	-0.00018	3	1	34.84	0	0.000262	0|0	tr|A4QPI4|A4QPI4_EUGGR/tr|A4QPI5|A4QPI5_EUGGR/tr|A8HPC6|A8HPC6_EUGGR/tr|A8HPD3|A8HPD3_EUGGR		6.75	0		0	2	MASCOT		T
	YAS202305220082_1_X_5,8248	R.ISEVFHGR.L	944.495	0.0002	2	1	58.02	0	1.26e-06	0|0	tr|A4QPI4|A4QPI4_EUGGR/tr|A4QPI5|A4QPI5_EUGGR/tr|A8HPC6|A8HPC6_EUGGR/tr|A8HPD3|A8HPD3_EUGGR		6.75	0		0	2	MASCOT		T
	YAS202305220082_1_X_5,22726	R.LAM*LCM*VGCIVPELLGK.G	1935.98	-0.00548	2	1	71.78	0	6.31e-08	0|0	tr|A4QPI4|A4QPI4_EUGGR/tr|A4QPI5|A4QPI5_EUGGR/tr|A8HPC1|A8HPC1_EUGGR		5.99	0	15.994919 Oxidation (M)	0	2	MASCOT		T
	YAS202305220082_1_X_5,19065	R.LAM*TAM*LGLEVQSHITGK.S ! R.LAM*TAM*LGLEVQSHLTGK.S	1931.99	-0.00046	3	1	28.95	0	0.000955	0|0	tr|A4QPI4|A4QPI4_EUGGR/tr|A4QPI5|A4QPI5_EUGGR/tr|A8HPD3|A8HPD3_EUGGR ! tr|A8HPC1|A8HPC1_EUGGR		6.75	0	15.994919 Oxidation (M)	0	2	MASCOT		T
	YAS202305220082_1_X_5,3638	R.LTDEETK.L	835.404	2e-05	2	1	34.1	0	5.84e-05	0|0	tr|A4QPI5|A4QPI5_EUGGR/tr|A8HPC1|A8HPC1_EUGGR		4.14	0		0	2	MASCOT		T
	YAS202305220082_1_X_5,10638	R.M*QVAEVFHCR.L	1292.59	-0.00028	2	1	32.67	0	0.000108	0|0	tr|A4QPI4|A4QPI4_EUGGR/tr|A4QPI5|A4QPI5_EUGGR/tr|A8HPC1|A8HPC1_EUGGR/sp|P08976|LH18_EUGGR		6.5	0	15.994919 Oxidation (M)	0	2	MASCOT		T
	YAS202305220082_1_X_5,4869	R.M*RISEVFHGR.L	1247.63	-0.0155	3	1	29.22	0	0.00126	0|0	tr|A4QPI4|A4QPI4_EUGGR/tr|A4QPI5|A4QPI5_EUGGR/tr|A8HPC6|A8HPC6_EUGGR/tr|A8HPD3|A8HPD3_EUGGR		9.37	1	15.994919 Oxidation (M)	0	2	MASCOT		T
	YAS202305220082_1_X_5,22332	R.SYPGFDPLNLTTDYTR.A	1859.88	-0.00498	2	1	66.99	0	1e-07	0|0	tr|A4QPI4|A4QPI4_EUGGR/tr|A4QPI5|A4QPI5_EUGGR/sp|P08976|LH18_EUGGR		4.21	0		0	2	MASCOT		T
	YAS202305220082_1_X_5,7076	R.VAEVFHGR.L	914.484	0.00026	2	1	51.88	0	2.92e-06	0|0	tr|A4QPI4|A4QPI4_EUGGR/tr|A4QPI5|A4QPI5_EUGGR/tr|A8HPC1|A8HPC1_EUGGR/sp|P08976|LH18_EUGGR		6.72	0		0	2	MASCOT		T
$4-1	tr|A8HPC1|A8HPC1_EUGGR Chloroplast light-harvesting complex I protein (Fragment) OS=Euglena gracilis OX=3039 GN=Lhca4 PE=2 SV=1	14	12	0.1883	89046.9	4.93
	YAS202305220082_1_X_5,21434	K.GAWFEAGDSVDGLK.L	1451.68	-0.00164	2	1	65.01	0	1.58e-07	0|0	tr|A4QPI4|A4QPI4_EUGGR/tr|A4QPI5|A4QPI5_EUGGR/tr|A8HPC1|A8HPC1_EUGGR/sp|P08976|LH18_EUGGR		4.03	0		0	2	MASCOT		T
	YAS202305220082_1_X_5,21524	K.GAWFEAGDSVDGLK.L	1451.68	-0.00303	3	1	63.45	0	2.26e-07	0|0	tr|A4QPI4|A4QPI4_EUGGR/tr|A4QPI5|A4QPI5_EUGGR/tr|A8HPC1|A8HPC1_EUGGR/sp|P08976|LH18_EUGGR		4.03	0		0	2	MASCOT		T
	YAS202305220082_1_X_5,6912	K.VDFNR.F	650.326	-0.00011	2	1	24.16	0	0.00173	0|0	tr|A4QPI4|A4QPI4_EUGGR/tr|A4QPI5|A4QPI5_EUGGR/tr|A8HPC1|A8HPC1_EUGGR/sp|P08976|LH18_EUGGR		5.81	0		0	2	MASCOT		T
	YAS202305220082_1_X_5,22717	R.ELWFPNIVPPR.Y	1367.75	-0.00222	2	1	34.49	0	0.000285	0|0	tr|A4QPI4|A4QPI4_EUGGR/tr|A4QPI5|A4QPI5_EUGGR/tr|A8HPC1|A8HPC1_EUGGR/sp|P08976|LH18_EUGGR		6.1	0		0	2	MASCOT		T
	YAS202305220082_1_X_5,21646	R.GFDPAGLAADPETFER.M	1692.79	-0.00243	2	1	52	0	3.15e-07	0|0	tr|A8HPC1|A8HPC1_EUGGR		3.92	0		0	2	MASCOT		T
	YAS202305220082_1_X_5,21667	R.GFDPAGLAADPETFER.M	1692.79	-0.00091	3	1	24.21	0	0.00019	0|0	tr|A8HPC1|A8HPC1_EUGGR		3.92	0		0	2	MASCOT		T
	YAS202305220082_1_X_5,22337	R.GFDPLNLAADPDVYAR.M	1733.85	-0.00174	3	1	63.53	0	3.99e-07	0|0	tr|A4QPI4|A4QPI4_EUGGR/tr|A4QPI5|A4QPI5_EUGGR/tr|A8HPC1|A8HPC1_EUGGR/sp|P08976|LH18_EUGGR		3.93	0		0	2	MASCOT		T
	YAS202305220082_1_X_5,22937	R.LAM*LAVVGALVPDYLGK.G	1745.99	-0.00387	2	1	46.16	0	8.47e-06	0|0	tr|A4QPI4|A4QPI4_EUGGR/tr|A8HPC1|A8HPC1_EUGGR/sp|P08976|LH18_EUGGR		5.84	0	15.994919 Oxidation (M)	0	2	MASCOT		T
	YAS202305220082_1_X_5,22726	R.LAM*LCM*VGCIVPELLGK.G	1935.98	-0.00548	2	1	71.78	0	6.31e-08	0|0	tr|A4QPI4|A4QPI4_EUGGR/tr|A4QPI5|A4QPI5_EUGGR/tr|A8HPC1|A8HPC1_EUGGR		5.99	0	15.994919 Oxidation (M)	0	2	MASCOT		T
	YAS202305220082_1_X_5,19065	R.LAM*TAM*LGLEVQSHITGK.S ! R.LAM*TAM*LGLEVQSHLTGK.S	1931.99	-0.00046	3	1	28.95	0	0.000955	0|0	tr|A4QPI4|A4QPI4_EUGGR/tr|A4QPI5|A4QPI5_EUGGR/tr|A8HPD3|A8HPD3_EUGGR ! tr|A8HPC1|A8HPC1_EUGGR		6.75	0	15.994919 Oxidation (M)	0	2	MASCOT		T
	YAS202305220082_1_X_5,3638	R.LTDEETK.L	835.404	2e-05	2	1	34.1	0	5.84e-05	0|0	tr|A4QPI5|A4QPI5_EUGGR/tr|A8HPC1|A8HPC1_EUGGR		4.14	0		0	2	MASCOT		T
	YAS202305220082_1_X_5,10638	R.M*QVAEVFHCR.L	1292.59	-0.00028	2	1	32.67	0	0.000108	0|0	tr|A4QPI4|A4QPI4_EUGGR/tr|A4QPI5|A4QPI5_EUGGR/tr|A8HPC1|A8HPC1_EUGGR/sp|P08976|LH18_EUGGR		6.5	0	15.994919 Oxidation (M)	0	2	MASCOT		T
	YAS202305220082_1_X_5,22300	R.SYPGFDPLNLTTDYTK.A	1831.87	-0.00417	2	1	80.64	0	8.63e-10	0|0	tr|A8HPC1|A8HPC1_EUGGR		4.21	0		0	2	MASCOT		T
	YAS202305220082_1_X_5,7076	R.VAEVFHGR.L	914.484	0.00026	2	1	51.88	0	2.92e-06	0|0	tr|A4QPI4|A4QPI4_EUGGR/tr|A4QPI5|A4QPI5_EUGGR/tr|A8HPC1|A8HPC1_EUGGR/sp|P08976|LH18_EUGGR		6.72	0		0	2	MASCOT		T
$5-1	tr|A8HPD7|A8HPD7_EUGGR Chloroplast light-harvesting complex I protein (Fragment) OS=Euglena gracilis OX=3039 GN=Lhca8 PE=2 SV=1	21	10	0.1705	65765.4	6.03
	YAS202305220082_1_X_5,20541	K.GAWFEAGNSVDGIK.L	1450.7	-0.00247	2	1	36.6	0	0.000109	0|0	tr|A8HPD0|A8HPD0_EUGGR/tr|A8HPD7|A8HPD7_EUGGR		4.37	0		0	2	MASCOT		T
	YAS202305220082_1_X_5,20986	K.GAWFEAGNSVDGIK.L	1450.7	-0.00183	2	1	58.31	0	7.38e-07	0|0	tr|A8HPD0|A8HPD0_EUGGR/tr|A8HPD7|A8HPD7_EUGGR		4.37	0		0	2	MASCOT		T
	YAS202305220082_1_X_5,4911	K.LTTDYTK.E ! K.LTTDYTK.A ! K.LTTDYTK.R	841.43	0.00083	2	1	39.42	0	7.43e-05	0|0	tr|A8HPC6|A8HPC6_EUGGR ! tr|A8HPC6|A8HPC6_EUGGR/tr|A8HPD0|A8HPD0_EUGGR/tr|A8HPD7|A8HPD7_EUGGR ! sp|P08975|LH15_EUGGR		5.84	0		0	2	MASCOT		T
	YAS202305220082_1_X_5,6749	K.LTTDYTK.E ! K.LTTDYTK.A ! K.LTTDYTK.R	841.43	-1e-05	2	1	32	0	0.00041	0|0	tr|A8HPC6|A8HPC6_EUGGR ! tr|A8HPC6|A8HPC6_EUGGR/tr|A8HPD0|A8HPD0_EUGGR/tr|A8HPD7|A8HPD7_EUGGR ! sp|P08975|LH15_EUGGR		5.84	0		0	2	MASCOT		T
	YAS202305220082_1_X_5,7633	K.LTTDYTK.E ! K.LTTDYTK.A ! K.LTTDYTK.R	841.43	-0.00039	2	1	22.43	0	0.00371	0|0	tr|A8HPC6|A8HPC6_EUGGR ! tr|A8HPC6|A8HPC6_EUGGR/tr|A8HPD0|A8HPD0_EUGGR/tr|A8HPD7|A8HPD7_EUGGR ! sp|P08975|LH15_EUGGR		5.84	0		0	2	MASCOT		T
	YAS202305220082_1_X_5,11524	K.LTTDYTKAAEIK.N	1353.73	-0.00053	2	1	31.48	0	0.000427	0|0	tr|A8HPC6|A8HPC6_EUGGR/tr|A8HPD0|A8HPD0_EUGGR/tr|A8HPD7|A8HPD7_EUGGR		6.07	1		0	2	MASCOT		T
	YAS202305220082_1_X_5,13913	R.GNGGFGWDGEEK.Y	1252.52	0.00093	2	1	56	0	5.02e-07	0|0	tr|A8HPC6|A8HPC6_EUGGR/tr|A8HPD0|A8HPD0_EUGGR/tr|A8HPD7|A8HPD7_EUGGR/sp|P08975|LH15_EUGGR		4.14	0		0	2	MASCOT		T
	YAS202305220082_1_X_5,13084	R.GNGGFNWDK.G	994.438	0.00178	2	1	37.81	0	6.62e-05	0|0	tr|A8HPC6|A8HPC6_EUGGR/tr|A8HPD0|A8HPD0_EUGGR/tr|A8HPD7|A8HPD7_EUGGR/sp|P08975|LH15_EUGGR		5.84	0		0	2	MASCOT		T
	YAS202305220082_1_X_5,21566	R.HVTGVSPLVNLVEHVK.H	1727.98	-0.0045	3	1	48.96	0	4.45e-06	0|0	tr|A8HPC6|A8HPC6_EUGGR/tr|A8HPD7|A8HPD7_EUGGR		6.92	0		0	2	MASCOT		T
	YAS202305220082_1_X_5,11898	R.IAEVFNGR.L	905.484	-0.00015	2	1	35.64	0	0.000164	0|0	tr|A8HPD0|A8HPD0_EUGGR/tr|A8HPD7|A8HPD7_EUGGR		6	0		0	2	MASCOT		T
	YAS202305220082_1_X_5,21445	R.SYPGFDPCNLTTEYTK.A	1892.84	-0.00113	2	1	65.02	0	6.3e-08	0|0	tr|A8HPC6|A8HPC6_EUGGR/tr|A8HPD0|A8HPD0_EUGGR/tr|A8HPD7|A8HPD7_EUGGR/sp|P08975|LH15_EUGGR		4.37	0		0	2	MASCOT		T
	YAS202305220082_1_X_5,19303	R.SYPGFDPLK.L	1023.51	-0.00073	2	1	37.85	0	0.000115	0|0	tr|A8HPC6|A8HPC6_EUGGR/tr|A8HPD0|A8HPD0_EUGGR/tr|A8HPD7|A8HPD7_EUGGR/sp|P08975|LH15_EUGGR		5.55	0		0	2	MASCOT		T
	YAS202305220082_1_X_5,19736	R.SYPGFDPLK.L	1023.51	-0.00067	2	1	21.5	0	0.00496	0|0	tr|A8HPC6|A8HPC6_EUGGR/tr|A8HPD0|A8HPD0_EUGGR/tr|A8HPD7|A8HPD7_EUGGR/sp|P08975|LH15_EUGGR		5.55	0		0	2	MASCOT		T
	YAS202305220082_1_X_5,21086	R.SYPGFDPLK.L	1023.51	-0.00043	2	1	20.04	0	0.00694	0|0	tr|A8HPC6|A8HPC6_EUGGR/tr|A8HPD0|A8HPD0_EUGGR/tr|A8HPD7|A8HPD7_EUGGR/sp|P08975|LH15_EUGGR		5.55	0		0	2	MASCOT		T
	YAS202305220082_1_X_5,7697	R.VSEVFHAR.L	944.495	0.00012	3	1	46.69	0	1.71e-05	0|0	tr|A8HPC6|A8HPC6_EUGGR/tr|A8HPD0|A8HPD0_EUGGR/tr|A8HPD7|A8HPD7_EUGGR/sp|P08975|LH15_EUGGR		6.72	0		0	2	MASCOT		T
	YAS202305220082_1_X_5,7825	R.VSEVFHAR.L	944.495	-0.00022	2	1	44.74	0	2.69e-05	0|0	tr|A8HPC6|A8HPC6_EUGGR/tr|A8HPD0|A8HPD0_EUGGR/tr|A8HPD7|A8HPD7_EUGGR/sp|P08975|LH15_EUGGR		6.72	0		0	2	MASCOT		T
	YAS202305220082_1_X_5,8568	R.VSEVFHAR.L	944.495	0.00081	3	1	39.64	0	8.69e-05	0|0	tr|A8HPC6|A8HPC6_EUGGR/tr|A8HPD0|A8HPD0_EUGGR/tr|A8HPD7|A8HPD7_EUGGR/sp|P08975|LH15_EUGGR		6.72	0		0	2	MASCOT		T
	YAS202305220082_1_X_5,8824	R.VSEVFHAR.L	944.495	0.00048	2	1	34.15	0	0.000308	0|0	tr|A8HPC6|A8HPC6_EUGGR/tr|A8HPD0|A8HPD0_EUGGR/tr|A8HPD7|A8HPD7_EUGGR/sp|P08975|LH15_EUGGR		6.72	0		0	2	MASCOT		T
	YAS202305220082_1_X_5,9000	R.VSEVFHAR.L	944.495	-6e-05	3	1	21.41	0	0.00578	0|0	tr|A8HPC6|A8HPC6_EUGGR/tr|A8HPD0|A8HPD0_EUGGR/tr|A8HPD7|A8HPD7_EUGGR/sp|P08975|LH15_EUGGR		6.72	0		0	2	MASCOT		T
	YAS202305220082_1_X_5,9880	R.VSEVFHAR.L	944.495	0.00045	3	1	27.05	0	0.00158	0|0	tr|A8HPC6|A8HPC6_EUGGR/tr|A8HPD0|A8HPD0_EUGGR/tr|A8HPD7|A8HPD7_EUGGR/sp|P08975|LH15_EUGGR		6.72	0		0	2	MASCOT		T
	YAS202305220082_1_X_5,11737	R.VSEVFHAR.L	944.495	0.00027	3	1	22.05	0	0.00499	0|0	tr|A8HPC6|A8HPC6_EUGGR/tr|A8HPD0|A8HPD0_EUGGR/tr|A8HPD7|A8HPD7_EUGGR/sp|P08975|LH15_EUGGR		6.72	0		0	2	MASCOT		T
$6-1	tr|A8HPE0|A8HPE0_EUGGR Chloroplast light-harvesting complex I protein (Fragment) OS=Euglena gracilis OX=3039 GN=Lhca9 PE=2 SV=1	12	10	0.1906	60635.7	5.21
	YAS202305220082_1_X_5,10138	K.APEHLNNTLVGDR.G	1435.73	-0.00102	2	1	48.36	0	3.65e-06	0|0	tr|A8HPE0|A8HPE0_EUGGR		5.32	0		0	2	MASCOT		T
	YAS202305220082_1_X_5,5479	K.DPNALER.F	814.405	0.00177	2	1	30.9	0	0.000163	0|0	tr|A8HPE0|A8HPE0_EUGGR		4.37	0		0	2	MASCOT		T
	YAS202305220082_1_X_5,5249	K.NPNALER.F	813.421	-0.00066	2	1	32.73	0	0.000187	0|0	tr|A8HPE0|A8HPE0_EUGGR		6	0		0	2	MASCOT		T
	YAS202305220082_1_X_5,22096	K.VADIAYPGADPFEWSSEEAK.L	2182	-0.00396	2	1	42.61	0	8.22e-06	0|0	tr|A8HPE0|A8HPE0_EUGGR		3.83	0		0	2	MASCOT		T
	YAS202305220082_1_X_5,5687	K.VRPTPAPAAASTER.L	1423.77	0.00123	3	1	29.1	0	0.00111	0|0	tr|A8HPE0|A8HPE0_EUGGR		9.57	0		0	2	MASCOT		T
	YAS202305220082_1_X_5,17509	R.FPAWEEGEEPEPK.V	1544.69	-0.00239	2	1	66.97	0	3.01e-08	0|0	tr|A8HPE0|A8HPE0_EUGGR		3.98	0		0	2	MASCOT		T
	YAS202305220082_1_X_5,17944	R.FPAWEEGEEPEPK.V	1544.69	-0.00245	2	1	63.99	0	5.99e-08	0|0	tr|A8HPE0|A8HPE0_EUGGR		3.98	0		0	2	MASCOT		T
	YAS202305220082_1_X_5,9210	R.GFDPLNLGK.D ! R.GFDPLNLGK.N	960.515	-0.0002	3	1	22.26	0	0.00149	0|0	tr|A8HPE0|A8HPE0_EUGGR ! tr|A8HPE0|A8HPE0_EUGGR		5.84	0		0	2	MASCOT		T
	YAS202305220082_1_X_5,21372	R.GFDPLNLGK.D ! R.GFDPLNLGK.N	960.515	-0.00032	2	1	31.6	0	0.000173	0|0	tr|A8HPE0|A8HPE0_EUGGR ! tr|A8HPE0|A8HPE0_EUGGR		5.84	0		0	2	MASCOT		T
	YAS202305220082_1_X_5,21368	R.GFDPLNLGKDPNALER.F	1755.9	-0.00145	3	1	40.86	0	2.46e-05	0|0	tr|A8HPE0|A8HPE0_EUGGR		4.56	1		0	2	MASCOT		T
	YAS202305220082_1_X_5,22284	R.LLWIPGVK.A	925.587	-0.00026	2	1	26.84	0	0.000414	0|0	tr|A8HPE0|A8HPE0_EUGGR		8.75	0		0	2	MASCOT		T
	YAS202305220082_1_X_5,6415	R.VSEVFHGR.L	930.479	0.001	2	1	71.48	0	1.42e-08	0|0	tr|A8HPE0|A8HPE0_EUGGR		6.72	0		0	2	MASCOT		T
$7-1	tr|A8HPE4|A8HPE4_EUGGR Chloroplast light-harvesting complex I protein (Fragment) OS=Euglena gracilis OX=3039 GN=Lhca10 PE=2 SV=1	22	9	0.1132	84745.3	5.58
$7-2	tr|A8HPE8|A8HPE8_EUGGR Chloroplast light-harvesting complex I protein (Fragment) OS=Euglena gracilis OX=3039 GN=Lhca11 PE=2 SV=1	22	9	0.2099	45687.5	5.76
	YAS202305220082_1_X_5,13176	K.APPHLTGEFPGDR.G	1393.69	-0.00833	3	1	47.4	0	8.19e-06	0|0	tr|A8HPE4|A8HPE4_EUGGR/tr|A8HPE8|A8HPE8_EUGGR		5.32	0		0	2	MASCOT		T
	YAS202305220082_1_X_5,13199	K.APPHLTGEFPGDR.G	1393.69	-0.00563	2	1	45.12	0	3.23e-05	0|0	tr|A8HPE4|A8HPE4_EUGGR/tr|A8HPE8|A8HPE8_EUGGR		5.32	0		0	2	MASCOT		T
	YAS202305220082_1_X_5,13558	K.APPHLTGEFPGDR.G	1393.69	-0.00071	3	1	49.29	0	5.3e-06	0|0	tr|A8HPE4|A8HPE4_EUGGR/tr|A8HPE8|A8HPE8_EUGGR		5.32	0		0	2	MASCOT		T
	YAS202305220082_1_X_5,5412	K.DPATYER.M	851.389	-0.00281	2	1	21.99	0	0.00126	0|0	tr|A8HPE4|A8HPE4_EUGGR/tr|A8HPE8|A8HPE8_EUGGR		4.37	0		0	2	MASCOT		T
	YAS202305220082_1_X_5,2585	K.M*TSDETK.T	827.345	0.00064	2	1	49.13	0	3.05e-06	0|0	tr|A8HPE4|A8HPE4_EUGGR/tr|A8HPE8|A8HPE8_EUGGR		4.37	0	15.994919 Oxidation (M)	0	2	MASCOT		T
	YAS202305220082_1_X_5,2	K.MTSDETK.T	811.35	-0.01018	2	1	38.62	0	3.44e-05	0|0	tr|A8HPE4|A8HPE4_EUGGR/tr|A8HPE8|A8HPE8_EUGGR		4.37	0		0	2	MASCOT		T
	YAS202305220082_1_X_5,187	K.MTSDETK.T	811.35	0.0002	2	1	41.5	0	1.77e-05	0|0	tr|A8HPE4|A8HPE4_EUGGR/tr|A8HPE8|A8HPE8_EUGGR		4.37	0		0	2	MASCOT		T
	YAS202305220082_1_X_5,405	K.MTSDETK.T	811.35	0.00016	2	1	37.3	0	4.66e-05	0|0	tr|A8HPE4|A8HPE4_EUGGR/tr|A8HPE8|A8HPE8_EUGGR		4.37	0		0	2	MASCOT		T
	YAS202305220082_1_X_5,622	K.MTSDETK.T	811.35	0.00012	2	1	38.54	0	3.5e-05	0|0	tr|A8HPE4|A8HPE4_EUGGR/tr|A8HPE8|A8HPE8_EUGGR		4.37	0		0	2	MASCOT		T
	YAS202305220082_1_X_5,833	K.MTSDETK.T	811.35	6e-05	2	1	40.54	0	2.21e-05	0|0	tr|A8HPE4|A8HPE4_EUGGR/tr|A8HPE8|A8HPE8_EUGGR		4.37	0		0	2	MASCOT		T
	YAS202305220082_1_X_5,1056	K.MTSDETK.T	811.35	-2e-05	2	1	40.26	0	2.35e-05	0|0	tr|A8HPE4|A8HPE4_EUGGR/tr|A8HPE8|A8HPE8_EUGGR		4.37	0		0	2	MASCOT		T
	YAS202305220082_1_X_5,1275	K.MTSDETK.T	811.35	-8e-05	2	1	38.32	0	3.68e-05	0|0	tr|A8HPE4|A8HPE4_EUGGR/tr|A8HPE8|A8HPE8_EUGGR		4.37	0		0	2	MASCOT		T
	YAS202305220082_1_X_5,1502	K.MTSDETK.T	811.35	-0.00012	2	1	46.13	0	6.09e-06	0|0	tr|A8HPE4|A8HPE4_EUGGR/tr|A8HPE8|A8HPE8_EUGGR		4.37	0		0	2	MASCOT		T
	YAS202305220082_1_X_5,4824	R.ASEVFHGR.M	902.448	-0.00018	2	1	51.42	0	2.52e-06	0|0	tr|A8HPE4|A8HPE4_EUGGR/tr|A8HPE8|A8HPE8_EUGGR		6.79	0		0	2	MASCOT		T
	YAS202305220082_1_X_5,5265	R.ASEVFHGR.M	902.448	0.00017	2	1	45.72	0	9.38e-06	0|0	tr|A8HPE4|A8HPE4_EUGGR/tr|A8HPE8|A8HPE8_EUGGR		6.79	0		0	2	MASCOT		T
	YAS202305220082_1_X_5,21786	R.GFDPVDFAANPESFER.M	1797.81	0.00307	2	1	54.97	0	4.78e-07	0|0	tr|A8HPE4|A8HPE4_EUGGR/tr|A8HPE8|A8HPE8_EUGGR		3.92	0		0	2	MASCOT		T
	YAS202305220082_1_X_5,22128	R.GFDPVDFAANPESFER.M	1797.81	-0.00332	3	1	61.57	0	1.04e-07	0|0	tr|A8HPE4|A8HPE4_EUGGR/tr|A8HPE8|A8HPE8_EUGGR		3.92	0		0	2	MASCOT		T
	YAS202305220082_1_X_5,13177	R.GNGGFGWDQK.E	1065.47	-0.00537	2	1	42.41	0	1.15e-05	0|0	tr|A8HPE4|A8HPE4_EUGGR/tr|A8HPE8|A8HPE8_EUGGR		5.84	0		0	2	MASCOT		T
	YAS202305220082_1_X_5,21452	R.GNGGFGWFEEK.G	1227.54	-0.00082	2	1	39.68	0	3.77e-05	0|0	tr|A8HPE4|A8HPE4_EUGGR/tr|A8HPE8|A8HPE8_EUGGR		4.53	0		0	2	MASCOT		T
	YAS202305220082_1_X_5,22526	R.GNGGFGWFEEK.G	1227.54	-0.00256	2	1	41.06	0	2.74e-05	0|0	tr|A8HPE4|A8HPE4_EUGGR/tr|A8HPE8|A8HPE8_EUGGR		4.53	0		0	2	MASCOT		T
	YAS202305220082_1_X_5,21515	R.IYPGFDPLK.M	1049.57	-0.00078	2	1	24.78	0	0.00116	0|0	tr|A8HPE4|A8HPE4_EUGGR/tr|A8HPE8|A8HPE8_EUGGR		5.84	0		0	2	MASCOT		T
	YAS202305220082_1_X_5,4640	R.SSEVFHSR.L	948.453	0.00026	2	1	35.66	0	0.000122	0|0	tr|A8HPE4|A8HPE4_EUGGR/tr|A8HPE8|A8HPE8_EUGGR		6.47	0		0	2	MASCOT		T
$1-1	tr|Q39725|Q39725_EUGGR Light harvesting chlorophyll a /b binding protein of PSII (Fragment) OS=Euglena gracilis OX=3039 GN=LHCPII PE=4 SV=1	48	18	0.1668	112253	5.01
	YAS202305220082_1_X_4,11546	K.DPAAFAEAK.V	919.452	0.00292	2	1	41.1	0	3.88e-05	0|0	tr|A4QPH8|A4QPH8_EUGGR/tr|Q39725|Q39725_EUGGR		4.37	0		0	2	MASCOT		T
	YAS202305220082_1_X_4,11995	K.DPAAFAEAK.V	919.452	-0.00236	2	1	29.27	0	0.000592	0|0	tr|A4QPH8|A4QPH8_EUGGR/tr|Q39725|Q39725_EUGGR		4.37	0		0	2	MASCOT		T
	YAS202305220082_1_X_4,16113	K.DPFSPLNK.L	917.473	-0.00034	2	1	35.59	0	6.9e-05	0|0	tr|A4QPH8|A4QPH8_EUGGR/tr|Q39725|Q39725_EUGGR		5.84	0		0	2	MASCOT		T
	YAS202305220082_1_X_4,16559	K.DPFSPLNK.L	917.473	-0.00026	2	1	20.95	0	0.00201	0|0	tr|A4QPH8|A4QPH8_EUGGR/tr|Q39725|Q39725_EUGGR		5.84	0		0	2	MASCOT		T
	YAS202305220082_1_X_4,20363	K.GEYAGDYGFDTAGLAADPK.L	1917.85	-0.00355	2	1	64.35	0	9.18e-08	0|0	tr|A4QPH8|A4QPH8_EUGGR/tr|Q39725|Q39725_EUGGR		3.84	0		0	2	MASCOT		T
	YAS202305220082_1_X_4,20986	K.GEYAGDYGFDTAGLAADPK.L	1917.85	-0.00647	2	1	68.24	0	3.75e-08	0|0	tr|A4QPH8|A4QPH8_EUGGR/tr|Q39725|Q39725_EUGGR		3.84	0		0	2	MASCOT		T
	YAS202305220082_1_X_4,21001	K.GEYAGDYGFDTAGLAADPK.L	1917.85	-0.0043	3	1	39.3	0	2.94e-05	0|0	tr|A4QPH8|A4QPH8_EUGGR/tr|Q39725|Q39725_EUGGR		3.84	0		0	2	MASCOT		T
	YAS202305220082_1_X_4,21430	K.GEYAGDYGFDTAGLAADPK.L	1917.85	-0.00153	2	1	40.69	0	2.13e-05	0|0	tr|A4QPH8|A4QPH8_EUGGR/tr|Q39725|Q39725_EUGGR		3.84	0		0	2	MASCOT		T
	YAS202305220082_1_X_4,2785	K.KKPAAGAVSK.D	956.589	0.00027	3	1	61.89	0	9.71e-08	0|0	tr|A4QPH8|A4QPH8_EUGGR/tr|Q39725|Q39725_EUGGR		10.3	1		0	2	MASCOT		T
	YAS202305220082_1_X_4,879	K.KPAAGAVSK.D	828.494	0.00037	2	1	33.78	0	4.19e-05	0|0	tr|A4QPH8|A4QPH8_EUGGR/tr|Q39725|Q39725_EUGGR		10	0		0	2	MASCOT		T
	YAS202305220082_1_X_4,1097	K.KPAAGAVSK.D	828.494	0.00011	2	1	31.98	0	6.34e-05	0|0	tr|A4QPH8|A4QPH8_EUGGR/tr|Q39725|Q39725_EUGGR		10	0		0	2	MASCOT		T
	YAS202305220082_1_X_4,1321	K.KPAAGAVSK.D	828.494	0.00019	2	1	39.17	0	1.21e-05	0|0	tr|A4QPH8|A4QPH8_EUGGR/tr|Q39725|Q39725_EUGGR		10	0		0	2	MASCOT		T
	YAS202305220082_1_X_4,1538	K.KPAAGAVSK.D	828.494	0.00013	2	1	32.34	0	5.83e-05	0|0	tr|A4QPH8|A4QPH8_EUGGR/tr|Q39725|Q39725_EUGGR		10	0		0	2	MASCOT		T
	YAS202305220082_1_X_4,1770	K.KPAAGAVSK.D	828.494	-1e-05	2	1	36.49	0	2.24e-05	0|0	tr|A4QPH8|A4QPH8_EUGGR/tr|Q39725|Q39725_EUGGR		10	0		0	2	MASCOT		T
	YAS202305220082_1_X_4,2005	K.KPAAGAVSK.D	828.494	5e-05	2	1	27.86	0	0.000164	0|0	tr|A4QPH8|A4QPH8_EUGGR/tr|Q39725|Q39725_EUGGR		10	0		0	2	MASCOT		T
	YAS202305220082_1_X_4,2256	K.KPAAGAVSK.D	828.494	-0.00011	2	1	28.02	0	0.000158	0|0	tr|A4QPH8|A4QPH8_EUGGR/tr|Q39725|Q39725_EUGGR		10	0		0	2	MASCOT		T
	YAS202305220082_1_X_4,2489	K.KPAAGAVSK.D	828.494	-3e-05	2	1	31.52	0	7.05e-05	0|0	tr|A4QPH8|A4QPH8_EUGGR/tr|Q39725|Q39725_EUGGR		10	0		0	2	MASCOT		T
	YAS202305220082_1_X_4,7165	K.LYGPDR.V	720.368	-0.00016	2	1	24.78	0	0.000998	0|0	tr|A4QPH8|A4QPH8_EUGGR/tr|Q39725|Q39725_EUGGR		5.84	0		0	2	MASCOT		T
	YAS202305220082_1_X_4,17061	K.SDNLSQWYGPDR.A	1437.64	-0.00174	2	1	43.74	0	1.48e-05	0|0	tr|A4QPH8|A4QPH8_EUGGR/tr|A4QPI0|A4QPI0_EUGGR/tr|A8HPF3|A8HPF3_EUGGR/tr|Q39725|Q39725_EUGGR		4.21	0		0	2	MASCOT		T
	YAS202305220082_1_X_4,17682	K.SDNLSQWYGPDR.A	1437.64	-0.0014	2	1	32.92	0	0.000179	0|0	tr|A4QPH8|A4QPH8_EUGGR/tr|A4QPI0|A4QPI0_EUGGR/tr|A8HPF3|A8HPF3_EUGGR/tr|Q39725|Q39725_EUGGR		4.21	0		0	2	MASCOT		T
	YAS202305220082_1_X_4,18573	K.SDNLSQWYGPDR.A	1437.64	-0.00158	2	1	49.43	0	3.99e-06	0|0	tr|A4QPH8|A4QPH8_EUGGR/tr|A4QPI0|A4QPI0_EUGGR/tr|A8HPF3|A8HPF3_EUGGR/tr|Q39725|Q39725_EUGGR		4.21	0		0	2	MASCOT		T
	YAS202305220082_1_X_4,19120	K.SDNLSQWYGPDR.A	1437.64	-0.0006	2	1	54.15	0	1.35e-06	0|0	tr|A4QPH8|A4QPH8_EUGGR/tr|A4QPI0|A4QPI0_EUGGR/tr|A8HPF3|A8HPF3_EUGGR/tr|Q39725|Q39725_EUGGR		4.21	0		0	2	MASCOT		T
	YAS202305220082_1_X_4,23086	K.SYPGGVFDPLGLSKDPAAFAEAK.V	2337.18	-0.0031	3	1	50.35	0	4.61e-06	0|0	tr|A4QPH8|A4QPH8_EUGGR/tr|Q39725|Q39725_EUGGR		4.56	1		0	2	MASCOT		T
	YAS202305220082_1_X_4,22585	K.TGATILNGGSIDYLANPK.L	1804.94	0.00015	2	1	89.9	0	4.09e-10	0|0	tr|A4QPH8|A4QPH8_EUGGR/tr|Q39725|Q39725_EUGGR		5.5	0		0	2	MASCOT		T
	YAS202305220082_1_X_4,220	K.VKEIK.N ! K.VKELK.N	616.403	0.00037	2	1	20.8	0	0.0158	0|0	sp|P12327|CB21_EUGGR/tr|A4QPI2|A4QPI2_EUGGR/tr|A8HPG5|A8HPG5_EUGGR ! tr|A4QPH8|A4QPH8_EUGGR/tr|A4QPI0|A4QPI0_EUGGR/tr|A4QPI3|A4QPI3_EUGGR/tr|A8HPF3|A8HPF3_EUGGR/tr|A8HPF9|A8HPF9_EUGGR/tr|Q39725|Q39725_EUGGR		8.56	1		0	2	MASCOT		T
	YAS202305220082_1_X_4,437	K.VKEIK.N ! K.VKELK.N	616.403	0.00029	2	1	20.89	0	0.0155	0|0	sp|P12327|CB21_EUGGR/tr|A4QPI2|A4QPI2_EUGGR/tr|A8HPG5|A8HPG5_EUGGR ! tr|A4QPH8|A4QPH8_EUGGR/tr|A4QPI0|A4QPI0_EUGGR/tr|A4QPI3|A4QPI3_EUGGR/tr|A8HPF3|A8HPF3_EUGGR/tr|A8HPF9|A8HPF9_EUGGR/tr|Q39725|Q39725_EUGGR		8.56	1		0	2	MASCOT		T
	YAS202305220082_1_X_4,663	K.VKEIK.N ! K.VKELK.N	616.403	0.00029	2	1	20.26	0	0.0179	0|0	sp|P12327|CB21_EUGGR/tr|A4QPI2|A4QPI2_EUGGR/tr|A8HPG5|A8HPG5_EUGGR ! tr|A4QPH8|A4QPH8_EUGGR/tr|A4QPI0|A4QPI0_EUGGR/tr|A4QPI3|A4QPI3_EUGGR/tr|A8HPF3|A8HPF3_EUGGR/tr|A8HPF9|A8HPF9_EUGGR/tr|Q39725|Q39725_EUGGR		8.56	1		0	2	MASCOT		T
	YAS202305220082_1_X_4,887	K.VKEIK.N ! K.VKELK.N	616.403	0.00033	2	1	20.86	0	0.0156	0|0	sp|P12327|CB21_EUGGR/tr|A4QPI2|A4QPI2_EUGGR/tr|A8HPG5|A8HPG5_EUGGR ! tr|A4QPH8|A4QPH8_EUGGR/tr|A4QPI0|A4QPI0_EUGGR/tr|A4QPI3|A4QPI3_EUGGR/tr|A8HPF3|A8HPF3_EUGGR/tr|A8HPF9|A8HPF9_EUGGR/tr|Q39725|Q39725_EUGGR		8.56	1		0	2	MASCOT		T
	YAS202305220082_1_X_4,1104	K.VKEIK.N ! K.VKELK.N	616.403	0.00037	2	1	21.01	0	0.0151	0|0	sp|P12327|CB21_EUGGR/tr|A4QPI2|A4QPI2_EUGGR/tr|A8HPG5|A8HPG5_EUGGR ! tr|A4QPH8|A4QPH8_EUGGR/tr|A4QPI0|A4QPI0_EUGGR/tr|A4QPI3|A4QPI3_EUGGR/tr|A8HPF3|A8HPF3_EUGGR/tr|A8HPF9|A8HPF9_EUGGR/tr|Q39725|Q39725_EUGGR		8.56	1		0	2	MASCOT		T
	YAS202305220082_1_X_4,1548	K.VKEIK.N ! K.VKELK.N	616.403	0.00025	2	1	23.06	0	0.00939	0|0	sp|P12327|CB21_EUGGR/tr|A4QPI2|A4QPI2_EUGGR/tr|A8HPG5|A8HPG5_EUGGR ! tr|A4QPH8|A4QPH8_EUGGR/tr|A4QPI0|A4QPI0_EUGGR/tr|A4QPI3|A4QPI3_EUGGR/tr|A8HPF3|A8HPF3_EUGGR/tr|A8HPF9|A8HPF9_EUGGR/tr|Q39725|Q39725_EUGGR		8.56	1		0	2	MASCOT		T
	YAS202305220082_1_X_4,8057	K.WYGPNRPK.W	1017.53	4e-05	3	1	20.46	0	0.00315	0|0	tr|A4QPH8|A4QPH8_EUGGR/tr|Q39725|Q39725_EUGGR		9.99	0		0	2	MASCOT		T
	YAS202305220082_1_X_4,4587	R.DAELQNGR.W	902.433	-3e-05	2	1	28.14	0	0.00046	0|0	tr|A4QPH8|A4QPH8_EUGGR/tr|Q39725|Q39725_EUGGR		4.37	0		0	2	MASCOT		T
	YAS202305220082_1_X_4,5481	R.EAEVIHAR.W	924.49	0.00042	3	1	20.12	0	0.00924	0|0	tr|A4QPH8|A4QPH8_EUGGR/tr|A4QPI0|A4QPI0_EUGGR/tr|A8HPF3|A8HPF3_EUGGR/tr|Q39725|Q39725_EUGGR/tr|Q39726|Q39726_EUGGR/tr|Q7DMQ8|Q7DMQ8_EUGGR		5.4	0		0	2	MASCOT		T
	YAS202305220082_1_X_4,5484	R.EAEVIHAR.W	924.49	0.00042	2	1	20.72	0	0.00805	0|0	tr|A4QPH8|A4QPH8_EUGGR/tr|A4QPI0|A4QPI0_EUGGR/tr|A8HPF3|A8HPF3_EUGGR/tr|Q39725|Q39725_EUGGR/tr|Q39726|Q39726_EUGGR/tr|Q7DMQ8|Q7DMQ8_EUGGR		5.4	0		0	2	MASCOT		T
	YAS202305220082_1_X_4,7061	R.EAGEGPLGK.A	857.436	0.0003	2	1	38.25	0	3.74e-05	0|0	tr|A4QPH8|A4QPH8_EUGGR/tr|Q39725|Q39725_EUGGR		4.53	0		0	2	MASCOT		T
	YAS202305220082_1_X_4,7529	R.EAGEGPLGK.A	857.436	0.00016	2	1	40.93	0	2.02e-05	0|0	tr|A4QPH8|A4QPH8_EUGGR/tr|Q39725|Q39725_EUGGR		4.53	0		0	2	MASCOT		T
	YAS202305220082_1_X_4,23482	R.LAM*VAM*LGFYVQPLVTK.A	1913.03	-0.00198	3	1	58.17	0	1.14e-06	0|0	tr|A4QPH8|A4QPH8_EUGGR/tr|A4QPI0|A4QPI0_EUGGR/tr|A8HPF3|A8HPF3_EUGGR/tr|Q39725|Q39725_EUGGR		8.59	0	15.994919 Oxidation (M)	0	2	MASCOT		T
	YAS202305220082_1_X_4,23483	R.LAM*VAM*LGFYVQPLVTK.A	1913.03	-0.00199	2	1	78.8	0	9.89e-09	0|0	tr|A4QPH8|A4QPH8_EUGGR/tr|A4QPI0|A4QPI0_EUGGR/tr|A8HPF3|A8HPF3_EUGGR/tr|Q39725|Q39725_EUGGR		8.59	0	15.994919 Oxidation (M)	0	2	MASCOT		T
	YAS202305220082_1_X_4,24027	R.LAM*VAMLGFYVQPLVTK.A	1897.03	-0.00121	2	1	74.13	0	3.48e-08	0|0	tr|A4QPH8|A4QPH8_EUGGR/tr|A4QPI0|A4QPI0_EUGGR/tr|A8HPF3|A8HPF3_EUGGR/tr|Q39725|Q39725_EUGGR		8.59	0	15.994919 Oxidation (M)	0	2	MASCOT		T
	YAS202305220082_1_X_4,23836	R.WGGVPFGEPVWFK.A	1505.76	0.0043	2	1	26.72	0	0.000426	0|0	tr|Q39725|Q39725_EUGGR		6	0		0	2	MASCOT		T
	YAS202305220082_1_X_4,12323	R.YGGGVGDFGR.E	984.453	-0.00107	2	1	46.86	0	8.24e-06	0|0	tr|A4QPH8|A4QPH8_EUGGR/tr|A4QPI0|A4QPI0_EUGGR/tr|A8HPF3|A8HPF3_EUGGR/tr|Q39725|Q39725_EUGGR		5.84	0		0	2	MASCOT		T
	YAS202305220082_1_X_4,12790	R.YGGGVGDFGR.E	984.453	-0.00013	2	1	56.26	0	9.46e-07	0|0	tr|A4QPH8|A4QPH8_EUGGR/tr|A4QPI0|A4QPI0_EUGGR/tr|A8HPF3|A8HPF3_EUGGR/tr|Q39725|Q39725_EUGGR		5.84	0		0	2	MASCOT		T
	YAS202305220082_1_X_4,13238	R.YGGGVGDFGR.E	984.453	0.00043	2	1	65.55	0	1.11e-07	0|0	tr|A4QPH8|A4QPH8_EUGGR/tr|A4QPI0|A4QPI0_EUGGR/tr|A8HPF3|A8HPF3_EUGGR/tr|Q39725|Q39725_EUGGR		5.84	0		0	2	MASCOT		T
	YAS202305220082_1_X_4,13687	R.YGGGVGDFGR.E	984.453	0.00485	2	1	56.04	0	9.96e-07	0|0	tr|A4QPH8|A4QPH8_EUGGR/tr|A4QPI0|A4QPI0_EUGGR/tr|A8HPF3|A8HPF3_EUGGR/tr|Q39725|Q39725_EUGGR		5.84	0		0	2	MASCOT		T
	YAS202305220082_1_X_4,14070	R.YGGGVGDFGR.E	984.453	0.00175	2	1	22.98	0	0.00201	0|0	tr|A4QPH8|A4QPH8_EUGGR/tr|A4QPI0|A4QPI0_EUGGR/tr|A8HPF3|A8HPF3_EUGGR/tr|Q39725|Q39725_EUGGR		5.84	0		0	2	MASCOT		T
	YAS202305220082_1_X_4,14531	R.YGGGVGDFGR.E	984.453	-0.00199	2	1	33.09	0	0.000196	0|0	tr|A4QPH8|A4QPH8_EUGGR/tr|A4QPI0|A4QPI0_EUGGR/tr|A8HPF3|A8HPF3_EUGGR/tr|Q39725|Q39725_EUGGR		5.84	0		0	2	MASCOT		T
	YAS202305220082_1_X_4,16397	R.YGGGVGDFGR.E	984.453	0.00177	2	1	23.45	0	0.00181	0|0	tr|A4QPH8|A4QPH8_EUGGR/tr|A4QPI0|A4QPI0_EUGGR/tr|A8HPF3|A8HPF3_EUGGR/tr|Q39725|Q39725_EUGGR		5.84	0		0	2	MASCOT		T
	YAS202305220082_1_X_4,5294	R.YRDAELQNGR.W	1221.6	0.00189	3	1	32.38	0	0.000173	0|0	tr|A4QPH8|A4QPH8_EUGGR/tr|Q39725|Q39725_EUGGR		6.07	1		0	2	MASCOT		T
$2-1	tr|A8HPC6|A8HPC6_EUGGR Chloroplast light-harvesting complex I protein OS=Euglena gracilis OX=3039 GN=Lhca5 PE=2 SV=1	27	18	0.2322	100104	6.02
	YAS202305220082_1_X_4,22558	K.DGVWFPGAQPPAHLTGEYPADR.G	2381.13	-0.00207	3	1	28.19	0	0.000228	0|0	tr|A8HPC6|A8HPC6_EUGGR/sp|P08975|LH15_EUGGR		4.54	0		0	2	MASCOT		T
	YAS202305220082_1_X_4,22829	K.GAWFEVGNSVDGIK.L	1478.73	-0.00059	2	1	22.46	0	0.00142	0|0	tr|A8HPC6|A8HPC6_EUGGR/sp|P08975|LH15_EUGGR		4.37	0		0	2	MASCOT		T
	YAS202305220082_1_X_4,7091	K.LTTDYTK.E ! K.LTTDYTK.A ! K.LTTDYTK.R	841.43	0.00011	2	1	41.74	0	4.35e-05	0|0	tr|A8HPC6|A8HPC6_EUGGR ! tr|A8HPC6|A8HPC6_EUGGR/tr|A8HPD0|A8HPD0_EUGGR/tr|A8HPD7|A8HPD7_EUGGR ! sp|P08975|LH15_EUGGR		5.84	0		0	2	MASCOT		T
	YAS202305220082_1_X_4,19895	K.NYPGFDPLK.L	1050.53	-0.00088	2	1	30.43	0	0.000226	0|0	tr|A8HPC6|A8HPC6_EUGGR		5.84	0		0	2	MASCOT		T
	YAS202305220082_1_X_4,11660	K.VDFYR.F	699.346	9e-05	2	1	21.28	0	0.00298	0|0	tr|A8HPC6|A8HPC6_EUGGR/tr|A8HPD0|A8HPD0_EUGGR/tr|A8HPD7|A8HPD7_EUGGR/sp|P08975|LH15_EUGGR		5.81	0		0	2	MASCOT		T
	YAS202305220082_1_X_4,12123	K.VDFYR.F	699.346	0.00017	2	1	23.68	0	0.00171	0|0	tr|A8HPC6|A8HPC6_EUGGR/tr|A8HPD0|A8HPD0_EUGGR/tr|A8HPD7|A8HPD7_EUGGR/sp|P08975|LH15_EUGGR		5.81	0		0	2	MASCOT		T
	YAS202305220082_1_X_4,18220	R.GFDPAGLAADPK.V	1158.58	-0.00102	2	1	59.1	0	8e-07	0|0	tr|A8HPC6|A8HPC6_EUGGR/tr|A8HPD0|A8HPD0_EUGGR/tr|A8HPD3|A8HPD3_EUGGR/tr|A8HPD7|A8HPD7_EUGGR		4.21	0		0	2	MASCOT		T
	YAS202305220082_1_X_4,18669	R.GFDPAGLAADPK.V	1158.58	-0.00126	2	1	53.93	0	2.63e-06	0|0	tr|A8HPC6|A8HPC6_EUGGR/tr|A8HPD0|A8HPD0_EUGGR/tr|A8HPD3|A8HPD3_EUGGR/tr|A8HPD7|A8HPD7_EUGGR		4.21	0		0	2	MASCOT		T
	YAS202305220082_1_X_4,19118	R.GFDPAGLAADPK.V	1158.58	-8e-05	2	1	22.17	0	0.00394	0|0	tr|A8HPC6|A8HPC6_EUGGR/tr|A8HPD0|A8HPD0_EUGGR/tr|A8HPD3|A8HPD3_EUGGR/tr|A8HPD7|A8HPD7_EUGGR		4.21	0		0	2	MASCOT		T
	YAS202305220082_1_X_4,23537	R.GFDPLSLAADPTVYAR.M	1692.86	0.00046	3	1	39.24	0	0.000125	0|0	tr|A8HPC6|A8HPC6_EUGGR/tr|A8HPD0|A8HPD0_EUGGR/tr|A8HPD7|A8HPD7_EUGGR		4.21	0		0	2	MASCOT		T
	YAS202305220082_1_X_4,14602	R.GNGGFGWDGEEK.Y	1252.52	0.00267	2	1	47.28	0	3.74e-06	0|0	tr|A8HPC6|A8HPC6_EUGGR/tr|A8HPD0|A8HPD0_EUGGR/tr|A8HPD7|A8HPD7_EUGGR/sp|P08975|LH15_EUGGR		4.14	0		0	2	MASCOT		T
	YAS202305220082_1_X_4,15131	R.GNGGFGWDGEEK.Y	1252.52	0.00021	2	1	55.32	0	7.34e-07	0|0	tr|A8HPC6|A8HPC6_EUGGR/tr|A8HPD0|A8HPD0_EUGGR/tr|A8HPD7|A8HPD7_EUGGR/sp|P08975|LH15_EUGGR		4.14	0		0	2	MASCOT		T
	YAS202305220082_1_X_4,18719	R.GNGGFGWDGEEK.Y	1252.52	-0.00175	2	1	44.02	0	9.91e-06	0|0	tr|A8HPC6|A8HPC6_EUGGR/tr|A8HPD0|A8HPD0_EUGGR/tr|A8HPD7|A8HPD7_EUGGR/sp|P08975|LH15_EUGGR		4.14	0		0	2	MASCOT		T
	YAS202305220082_1_X_4,15281	R.GNGGFSWNGNDGPDR.S	1549.64	-0.00129	2	1	69.4	0	5.74e-09	0|0	tr|A8HPC6|A8HPC6_EUGGR		4.21	0		0	2	MASCOT		T
	YAS202305220082_1_X_4,19162	R.GNGGFSWNGNDGPDR.S	1549.64	-0.00565	2	1	20.03	0	0.000497	0|0	tr|A8HPC6|A8HPC6_EUGGR		4.21	0		0	2	MASCOT		T
	YAS202305220082_1_X_4,22556	R.HVTGVSPLVNLVEHVK.H	1727.98	-0.00019	4	1	36.99	0	8e-05	0|0	tr|A8HPC6|A8HPC6_EUGGR/tr|A8HPD7|A8HPD7_EUGGR		6.92	0		0	2	MASCOT		T
	YAS202305220082_1_X_4,22604	R.HVTGVSPLVNLVEHVK.H	1727.98	-0.00171	3	1	22.07	0	0.00248	0|0	tr|A8HPC6|A8HPC6_EUGGR/tr|A8HPD7|A8HPD7_EUGGR		6.92	0		0	2	MASCOT		T
	YAS202305220082_1_X_4,8665	R.ISEVFHGR.L	944.495	0.01394	2	1	32.22	0	0.00051	0|0	tr|A4QPI4|A4QPI4_EUGGR/tr|A4QPI5|A4QPI5_EUGGR/tr|A8HPC6|A8HPC6_EUGGR/tr|A8HPD3|A8HPD3_EUGGR		6.75	0		0	2	MASCOT		T
	YAS202305220082_1_X_4,9113	R.ISEVFHGR.L	944.495	0.01546	2	1	35.15	0	0.00026	0|0	tr|A4QPI4|A4QPI4_EUGGR/tr|A4QPI5|A4QPI5_EUGGR/tr|A8HPC6|A8HPC6_EUGGR/tr|A8HPD3|A8HPD3_EUGGR		6.75	0		0	2	MASCOT		T
	YAS202305220082_1_X_4,22543	R.LALTGM*LGLEVQR.H	1416.79	-0.00548	2	1	70.83	0	1.24e-08	0|0	tr|A8HPC6|A8HPC6_EUGGR		6	0	15.994919 Oxidation (M)	0	2	MASCOT		T
	YAS202305220082_1_X_4,24265	R.LAM*LAIVGAVVPDILGK.G	1696.01	0.00441	2	1	24.19	0	0.000191	0|0	tr|A8HPC6|A8HPC6_EUGGR		5.84	0	15.994919 Oxidation (M)	0	2	MASCOT		T
	YAS202305220082_1_X_4,22252	R.SYPGFDPCNLTTEYTK.A	1892.84	-0.00285	2	1	55.12	0	6.15e-07	0|0	tr|A8HPC6|A8HPC6_EUGGR/tr|A8HPD0|A8HPD0_EUGGR/tr|A8HPD7|A8HPD7_EUGGR/sp|P08975|LH15_EUGGR		4.37	0		0	2	MASCOT		T
	YAS202305220082_1_X_4,19975	R.SYPGFDPLK.L	1023.51	-0.00071	2	1	34.62	0	0.000242	0|0	tr|A8HPC6|A8HPC6_EUGGR/tr|A8HPD0|A8HPD0_EUGGR/tr|A8HPD7|A8HPD7_EUGGR/sp|P08975|LH15_EUGGR		5.55	0		0	2	MASCOT		T
	YAS202305220082_1_X_4,10668	R.VAEVFNGR.L	891.468	0.00019	2	1	53.22	0	1.19e-06	0|0	tr|A8HPC6|A8HPC6_EUGGR/sp|P08975|LH15_EUGGR		5.97	0		0	2	MASCOT		T
	YAS202305220082_1_X_4,7931	R.VSEVFHAR.L	944.495	-0.00042	3	1	45.69	0	2.16e-05	0|0	tr|A8HPC6|A8HPC6_EUGGR/tr|A8HPD0|A8HPD0_EUGGR/tr|A8HPD7|A8HPD7_EUGGR/sp|P08975|LH15_EUGGR		6.72	0		0	2	MASCOT		T
	YAS202305220082_1_X_4,7946	R.VSEVFHAR.L	944.495	-0.00042	2	1	51.86	0	5.21e-06	0|0	tr|A8HPC6|A8HPC6_EUGGR/tr|A8HPD0|A8HPD0_EUGGR/tr|A8HPD7|A8HPD7_EUGGR/sp|P08975|LH15_EUGGR		6.72	0		0	2	MASCOT		T
	YAS202305220082_1_X_4,4539	R.VSEVYHGR.L	946.474	0.00016	2	1	36.19	0	6.01e-05	0|0	tr|A8HPC6|A8HPC6_EUGGR/tr|A8HPD3|A8HPD3_EUGGR		6.72	0		0	2	MASCOT		T
$3-1	tr|A4QPI5|A4QPI5_EUGGR Chloroplast light-harvesting complex I protein Lhca1 OS=Euglena gracilis OX=3039 PE=2 SV=1	23	14	0.1517	116426	5.38
	YAS202305220082_1_X_4,7770	K.VDFNR.F	650.326	7e-05	2	1	34.42	0	0.000163	0|0	tr|A4QPI4|A4QPI4_EUGGR/tr|A4QPI5|A4QPI5_EUGGR/tr|A8HPC1|A8HPC1_EUGGR/sp|P08976|LH18_EUGGR		5.81	0		0	2	MASCOT		T
	YAS202305220082_1_X_4,23689	R.ELWFPNIVPPR.Y	1367.75	-0.00194	2	1	52.83	0	4.17e-06	0|0	tr|A4QPI4|A4QPI4_EUGGR/tr|A4QPI5|A4QPI5_EUGGR/tr|A8HPC1|A8HPC1_EUGGR/sp|P08976|LH18_EUGGR		6.1	0		0	2	MASCOT		T
	YAS202305220082_1_X_4,22922	R.GFDPLGLSKDPVVFER.M	1775.93	0.00191	3	1	36.44	0	7.94e-05	0|0	tr|A4QPI5|A4QPI5_EUGGR		4.56	1		0	2	MASCOT		T
	YAS202305220082_1_X_4,23354	R.GFDPLNLAADPDVYAR.M	1733.85	-0.00168	3	1	55.12	0	2.77e-06	0|0	tr|A4QPI4|A4QPI4_EUGGR/tr|A4QPI5|A4QPI5_EUGGR/tr|A8HPC1|A8HPC1_EUGGR/sp|P08976|LH18_EUGGR		3.93	0		0	2	MASCOT		T
	YAS202305220082_1_X_4,3134	R.GSAPEEER.L	874.39	0.00135	2	1	29.98	0	0.000151	0|0	tr|A4QPI5|A4QPI5_EUGGR		4.25	0		0	2	MASCOT		T
	YAS202305220082_1_X_4,3719	R.GSAPEEER.L	874.39	-0.00039	2	1	29.74	0	0.000159	0|0	tr|A4QPI5|A4QPI5_EUGGR		4.25	0		0	2	MASCOT		T
	YAS202305220082_1_X_4,6227	R.IAEVYHGR.L	944.495	-0.0003	2	1	65.67	0	2.17e-07	0|0	tr|A4QPI4|A4QPI4_EUGGR/tr|A4QPI5|A4QPI5_EUGGR/tr|A8HPC1|A8HPC1_EUGGR/sp|P08976|LH18_EUGGR		6.75	0		0	2	MASCOT		T
	YAS202305220082_1_X_4,8665	R.ISEVFHGR.L	944.495	0.01394	2	1	32.22	0	0.00051	0|0	tr|A4QPI4|A4QPI4_EUGGR/tr|A4QPI5|A4QPI5_EUGGR/tr|A8HPC6|A8HPC6_EUGGR/tr|A8HPD3|A8HPD3_EUGGR		6.75	0		0	2	MASCOT		T
	YAS202305220082_1_X_4,9113	R.ISEVFHGR.L	944.495	0.01546	2	1	35.15	0	0.00026	0|0	tr|A4QPI4|A4QPI4_EUGGR/tr|A4QPI5|A4QPI5_EUGGR/tr|A8HPC6|A8HPC6_EUGGR/tr|A8HPD3|A8HPD3_EUGGR		6.75	0		0	2	MASCOT		T
	YAS202305220082_1_X_4,22121	R.LAM*IGM*FGLEVQSHVTGK.S	1949.98	-0.0014	3	1	69.93	0	4.06e-08	0|0	tr|A4QPI4|A4QPI4_EUGGR/tr|A4QPI5|A4QPI5_EUGGR/tr|A8HPC1|A8HPC1_EUGGR		6.75	0	15.994919 Oxidation (M)	0	2	MASCOT		T
	YAS202305220082_1_X_4,22780	R.LAM*IGMFGLEVQSHVTGK.S	1933.99	-0.00269	3	1	68.85	0	4.56e-08	0|0	tr|A4QPI4|A4QPI4_EUGGR/tr|A4QPI5|A4QPI5_EUGGR/tr|A8HPC1|A8HPC1_EUGGR		6.75	0	15.994919 Oxidation (M)	0	2	MASCOT		T
	YAS202305220082_1_X_4,19794	R.LAM*TAM*LGLEVQSHITGK.S ! R.LAM*TAM*LGLEVQSHLTGK.S	1931.99	-0.00997	3	1	50.51	0	6.67e-06	0|0	tr|A4QPI4|A4QPI4_EUGGR/tr|A4QPI5|A4QPI5_EUGGR/tr|A8HPD3|A8HPD3_EUGGR ! tr|A8HPC1|A8HPC1_EUGGR		6.75	0	15.994919 Oxidation (M)	0	2	MASCOT		T
	YAS202305220082_1_X_4,20682	R.LAM*TAM*LGLEVQSHITGK.S ! R.LAM*TAM*LGLEVQSHLTGK.S	1931.99	-0.00043	3	1	26.58	0	0.00165	0|0	tr|A4QPI4|A4QPI4_EUGGR/tr|A4QPI5|A4QPI5_EUGGR/tr|A8HPD3|A8HPD3_EUGGR ! tr|A8HPC1|A8HPC1_EUGGR		6.75	0	15.994919 Oxidation (M)	0	2	MASCOT		T
	YAS202305220082_1_X_4,3830	R.LTDEETK.L	835.404	0.00022	2	1	26	0	0.000377	0|0	tr|A4QPI5|A4QPI5_EUGGR/tr|A8HPC1|A8HPC1_EUGGR		4.14	0		0	2	MASCOT		T
	YAS202305220082_1_X_4,4842	R.LTDEETK.L	835.404	-0.00062	2	1	28.23	0	0.000225	0|0	tr|A4QPI5|A4QPI5_EUGGR/tr|A8HPC1|A8HPC1_EUGGR		4.14	0		0	2	MASCOT		T
	YAS202305220082_1_X_4,22963	R.LVWFPNATPPDHLTGEFPGDR.G	2366.16	-0.00283	3	1	54.2	0	1.52e-06	0|0	tr|A4QPI4|A4QPI4_EUGGR/tr|A4QPI5|A4QPI5_EUGGR		4.54	0		0	2	MASCOT		T
	YAS202305220082_1_X_4,11285	R.M*QVAEVFHCR.L	1292.59	-0.0002	2	1	51.33	0	1.47e-06	0|0	tr|A4QPI4|A4QPI4_EUGGR/tr|A4QPI5|A4QPI5_EUGGR/tr|A8HPC1|A8HPC1_EUGGR/sp|P08976|LH18_EUGGR		6.5	0	15.994919 Oxidation (M)	0	2	MASCOT		T
	YAS202305220082_1_X_4,15477	R.MQVAEVFHCR.L	1276.59	-0.00024	3	1	32.16	0	0.000182	0|0	tr|A4QPI4|A4QPI4_EUGGR/tr|A4QPI5|A4QPI5_EUGGR/tr|A8HPC1|A8HPC1_EUGGR/sp|P08976|LH18_EUGGR		6.5	0		0	2	MASCOT		T
	YAS202305220082_1_X_4,15488	R.MQVAEVFHCR.L	1276.59	-0.00024	2	1	29.58	0	0.00033	0|0	tr|A4QPI4|A4QPI4_EUGGR/tr|A4QPI5|A4QPI5_EUGGR/tr|A8HPC1|A8HPC1_EUGGR/sp|P08976|LH18_EUGGR		6.5	0		0	2	MASCOT		T
	YAS202305220082_1_X_4,7641	R.VAEVFHGR.L	914.484	0.00027	3	1	27.86	0	0.000737	0|0	tr|A4QPI4|A4QPI4_EUGGR/tr|A4QPI5|A4QPI5_EUGGR/tr|A8HPC1|A8HPC1_EUGGR/sp|P08976|LH18_EUGGR		6.72	0		0	2	MASCOT		T
	YAS202305220082_1_X_4,7643	R.VAEVFHGR.L	914.484	0.0003	2	1	38.65	0	6.14e-05	0|0	tr|A4QPI4|A4QPI4_EUGGR/tr|A4QPI5|A4QPI5_EUGGR/tr|A8HPC1|A8HPC1_EUGGR/sp|P08976|LH18_EUGGR		6.72	0		0	2	MASCOT		T
	YAS202305220082_1_X_4,10126	R.YLTGEAYGDK.G	1116.52	-0.0018	2	1	33.2	0	7.18e-05	0|0	tr|A4QPI4|A4QPI4_EUGGR/tr|A4QPI5|A4QPI5_EUGGR/sp|P08976|LH18_EUGGR		4.37	0		0	2	MASCOT		T
	YAS202305220082_1_X_4,10589	R.YLTGEAYGDK.G	1116.52	-0.00114	2	1	20.99	0	0.00119	0|0	tr|A4QPI4|A4QPI4_EUGGR/tr|A4QPI5|A4QPI5_EUGGR/sp|P08976|LH18_EUGGR		4.37	0		0	2	MASCOT		T
$4-1	tr|A4QPI4|A4QPI4_EUGGR Chloroplast light-harvesting complex I protein Lhca2 (Fragment) OS=Euglena gracilis OX=3039 PE=2 SV=1	22	14	0.167	112079	5.28
	YAS202305220082_1_X_4,7770	K.VDFNR.F	650.326	7e-05	2	1	34.42	0	0.000163	0|0	tr|A4QPI4|A4QPI4_EUGGR/tr|A4QPI5|A4QPI5_EUGGR/tr|A8HPC1|A8HPC1_EUGGR/sp|P08976|LH18_EUGGR		5.81	0		0	2	MASCOT		T
	YAS202305220082_1_X_4,23689	R.ELWFPNIVPPR.Y	1367.75	-0.00194	2	1	52.83	0	4.17e-06	0|0	tr|A4QPI4|A4QPI4_EUGGR/tr|A4QPI5|A4QPI5_EUGGR/tr|A8HPC1|A8HPC1_EUGGR/sp|P08976|LH18_EUGGR		6.1	0		0	2	MASCOT		T
	YAS202305220082_1_X_4,23677	R.GFDPLGLSTDPVVFER.M	1748.89	-0.00225	3	1	29.68	0	0.000861	0|0	tr|A4QPI4|A4QPI4_EUGGR		4.03	0		0	2	MASCOT		T
	YAS202305220082_1_X_4,23354	R.GFDPLNLAADPDVYAR.M	1733.85	-0.00168	3	1	55.12	0	2.77e-06	0|0	tr|A4QPI4|A4QPI4_EUGGR/tr|A4QPI5|A4QPI5_EUGGR/tr|A8HPC1|A8HPC1_EUGGR/sp|P08976|LH18_EUGGR		3.93	0		0	2	MASCOT		T
	YAS202305220082_1_X_4,6227	R.IAEVYHGR.L	944.495	-0.0003	2	1	65.67	0	2.17e-07	0|0	tr|A4QPI4|A4QPI4_EUGGR/tr|A4QPI5|A4QPI5_EUGGR/tr|A8HPC1|A8HPC1_EUGGR/sp|P08976|LH18_EUGGR		6.75	0		0	2	MASCOT		T
	YAS202305220082_1_X_4,8665	R.ISEVFHGR.L	944.495	0.01394	2	1	32.22	0	0.00051	0|0	tr|A4QPI4|A4QPI4_EUGGR/tr|A4QPI5|A4QPI5_EUGGR/tr|A8HPC6|A8HPC6_EUGGR/tr|A8HPD3|A8HPD3_EUGGR		6.75	0		0	2	MASCOT		T
	YAS202305220082_1_X_4,9113	R.ISEVFHGR.L	944.495	0.01546	2	1	35.15	0	0.00026	0|0	tr|A4QPI4|A4QPI4_EUGGR/tr|A4QPI5|A4QPI5_EUGGR/tr|A8HPC6|A8HPC6_EUGGR/tr|A8HPD3|A8HPD3_EUGGR		6.75	0		0	2	MASCOT		T
	YAS202305220082_1_X_4,22121	R.LAM*IGM*FGLEVQSHVTGK.S	1949.98	-0.0014	3	1	69.93	0	4.06e-08	0|0	tr|A4QPI4|A4QPI4_EUGGR/tr|A4QPI5|A4QPI5_EUGGR/tr|A8HPC1|A8HPC1_EUGGR		6.75	0	15.994919 Oxidation (M)	0	2	MASCOT		T
	YAS202305220082_1_X_4,22780	R.LAM*IGMFGLEVQSHVTGK.S	1933.99	-0.00269	3	1	68.85	0	4.56e-08	0|0	tr|A4QPI4|A4QPI4_EUGGR/tr|A4QPI5|A4QPI5_EUGGR/tr|A8HPC1|A8HPC1_EUGGR		6.75	0	15.994919 Oxidation (M)	0	2	MASCOT		T
	YAS202305220082_1_X_4,23945	R.LAM*LAVVGALVPDYLGK.G	1745.99	-0.00361	2	1	85.63	0	9.57e-10	0|0	tr|A4QPI4|A4QPI4_EUGGR/tr|A8HPC1|A8HPC1_EUGGR/sp|P08976|LH18_EUGGR		5.84	0	15.994919 Oxidation (M)	0	2	MASCOT		T
	YAS202305220082_1_X_4,19794	R.LAM*TAM*LGLEVQSHITGK.S ! R.LAM*TAM*LGLEVQSHLTGK.S	1931.99	-0.00997	3	1	50.51	0	6.67e-06	0|0	tr|A4QPI4|A4QPI4_EUGGR/tr|A4QPI5|A4QPI5_EUGGR/tr|A8HPD3|A8HPD3_EUGGR ! tr|A8HPC1|A8HPC1_EUGGR		6.75	0	15.994919 Oxidation (M)	0	2	MASCOT		T
	YAS202305220082_1_X_4,20682	R.LAM*TAM*LGLEVQSHITGK.S ! R.LAM*TAM*LGLEVQSHLTGK.S	1931.99	-0.00043	3	1	26.58	0	0.00165	0|0	tr|A4QPI4|A4QPI4_EUGGR/tr|A4QPI5|A4QPI5_EUGGR/tr|A8HPD3|A8HPD3_EUGGR ! tr|A8HPC1|A8HPC1_EUGGR		6.75	0	15.994919 Oxidation (M)	0	2	MASCOT		T
	YAS202305220082_1_X_4,3071	R.LTDDETK.L	821.389	0.00056	2	1	24.95	0	0.0008	0|0	tr|A4QPI4|A4QPI4_EUGGR		4.03	0		0	2	MASCOT		T
	YAS202305220082_1_X_4,3562	R.LTDDETK.L	821.389	-0.00042	2	1	25.97	0	0.000632	0|0	tr|A4QPI4|A4QPI4_EUGGR		4.03	0		0	2	MASCOT		T
	YAS202305220082_1_X_4,22963	R.LVWFPNATPPDHLTGEFPGDR.G	2366.16	-0.00283	3	1	54.2	0	1.52e-06	0|0	tr|A4QPI4|A4QPI4_EUGGR/tr|A4QPI5|A4QPI5_EUGGR		4.54	0		0	2	MASCOT		T
	YAS202305220082_1_X_4,11285	R.M*QVAEVFHCR.L	1292.59	-0.0002	2	1	51.33	0	1.47e-06	0|0	tr|A4QPI4|A4QPI4_EUGGR/tr|A4QPI5|A4QPI5_EUGGR/tr|A8HPC1|A8HPC1_EUGGR/sp|P08976|LH18_EUGGR		6.5	0	15.994919 Oxidation (M)	0	2	MASCOT		T
	YAS202305220082_1_X_4,15477	R.MQVAEVFHCR.L	1276.59	-0.00024	3	1	32.16	0	0.000182	0|0	tr|A4QPI4|A4QPI4_EUGGR/tr|A4QPI5|A4QPI5_EUGGR/tr|A8HPC1|A8HPC1_EUGGR/sp|P08976|LH18_EUGGR		6.5	0		0	2	MASCOT		T
	YAS202305220082_1_X_4,15488	R.MQVAEVFHCR.L	1276.59	-0.00024	2	1	29.58	0	0.00033	0|0	tr|A4QPI4|A4QPI4_EUGGR/tr|A4QPI5|A4QPI5_EUGGR/tr|A8HPC1|A8HPC1_EUGGR/sp|P08976|LH18_EUGGR		6.5	0		0	2	MASCOT		T
	YAS202305220082_1_X_4,7641	R.VAEVFHGR.L	914.484	0.00027	3	1	27.86	0	0.000737	0|0	tr|A4QPI4|A4QPI4_EUGGR/tr|A4QPI5|A4QPI5_EUGGR/tr|A8HPC1|A8HPC1_EUGGR/sp|P08976|LH18_EUGGR		6.72	0		0	2	MASCOT		T
	YAS202305220082_1_X_4,7643	R.VAEVFHGR.L	914.484	0.0003	2	1	38.65	0	6.14e-05	0|0	tr|A4QPI4|A4QPI4_EUGGR/tr|A4QPI5|A4QPI5_EUGGR/tr|A8HPC1|A8HPC1_EUGGR/sp|P08976|LH18_EUGGR		6.72	0		0	2	MASCOT		T
	YAS202305220082_1_X_4,10126	R.YLTGEAYGDK.G	1116.52	-0.0018	2	1	33.2	0	7.18e-05	0|0	tr|A4QPI4|A4QPI4_EUGGR/tr|A4QPI5|A4QPI5_EUGGR/sp|P08976|LH18_EUGGR		4.37	0		0	2	MASCOT		T
	YAS202305220082_1_X_4,10589	R.YLTGEAYGDK.G	1116.52	-0.00114	2	1	20.99	0	0.00119	0|0	tr|A4QPI4|A4QPI4_EUGGR/tr|A4QPI5|A4QPI5_EUGGR/sp|P08976|LH18_EUGGR		4.37	0		0	2	MASCOT		T
$5-1	tr|A8HPC1|A8HPC1_EUGGR Chloroplast light-harvesting complex I protein (Fragment) OS=Euglena gracilis OX=3039 GN=Lhca4 PE=2 SV=1	19	13	0.1944	89046.9	4.93
	YAS202305220082_1_X_4,7770	K.VDFNR.F	650.326	7e-05	2	1	34.42	0	0.000163	0|0	tr|A4QPI4|A4QPI4_EUGGR/tr|A4QPI5|A4QPI5_EUGGR/tr|A8HPC1|A8HPC1_EUGGR/sp|P08976|LH18_EUGGR		5.81	0		0	2	MASCOT		T
	YAS202305220082_1_X_4,23689	R.ELWFPNIVPPR.Y	1367.75	-0.00194	2	1	52.83	0	4.17e-06	0|0	tr|A4QPI4|A4QPI4_EUGGR/tr|A4QPI5|A4QPI5_EUGGR/tr|A8HPC1|A8HPC1_EUGGR/sp|P08976|LH18_EUGGR		6.1	0		0	2	MASCOT		T
	YAS202305220082_1_X_4,22659	R.GFDPAGLAADPETFER.M	1692.79	-0.00043	3	1	60.12	0	4.86e-08	0|0	tr|A8HPC1|A8HPC1_EUGGR		3.92	0		0	2	MASCOT		T
	YAS202305220082_1_X_4,23354	R.GFDPLNLAADPDVYAR.M	1733.85	-0.00168	3	1	55.12	0	2.77e-06	0|0	tr|A4QPI4|A4QPI4_EUGGR/tr|A4QPI5|A4QPI5_EUGGR/tr|A8HPC1|A8HPC1_EUGGR/sp|P08976|LH18_EUGGR		3.93	0		0	2	MASCOT		T
	YAS202305220082_1_X_4,6227	R.IAEVYHGR.L	944.495	-0.0003	2	1	65.67	0	2.17e-07	0|0	tr|A4QPI4|A4QPI4_EUGGR/tr|A4QPI5|A4QPI5_EUGGR/tr|A8HPC1|A8HPC1_EUGGR/sp|P08976|LH18_EUGGR		6.75	0		0	2	MASCOT		T
	YAS202305220082_1_X_4,22121	R.LAM*IGM*FGLEVQSHVTGK.S	1949.98	-0.0014	3	1	69.93	0	4.06e-08	0|0	tr|A4QPI4|A4QPI4_EUGGR/tr|A4QPI5|A4QPI5_EUGGR/tr|A8HPC1|A8HPC1_EUGGR		6.75	0	15.994919 Oxidation (M)	0	2	MASCOT		T
	YAS202305220082_1_X_4,22780	R.LAM*IGMFGLEVQSHVTGK.S	1933.99	-0.00269	3	1	68.85	0	4.56e-08	0|0	tr|A4QPI4|A4QPI4_EUGGR/tr|A4QPI5|A4QPI5_EUGGR/tr|A8HPC1|A8HPC1_EUGGR		6.75	0	15.994919 Oxidation (M)	0	2	MASCOT		T
	YAS202305220082_1_X_4,23945	R.LAM*LAVVGALVPDYLGK.G	1745.99	-0.00361	2	1	85.63	0	9.57e-10	0|0	tr|A4QPI4|A4QPI4_EUGGR/tr|A8HPC1|A8HPC1_EUGGR/sp|P08976|LH18_EUGGR		5.84	0	15.994919 Oxidation (M)	0	2	MASCOT		T
	YAS202305220082_1_X_4,19794	R.LAM*TAM*LGLEVQSHITGK.S ! R.LAM*TAM*LGLEVQSHLTGK.S	1931.99	-0.00997	3	1	50.51	0	6.67e-06	0|0	tr|A4QPI4|A4QPI4_EUGGR/tr|A4QPI5|A4QPI5_EUGGR/tr|A8HPD3|A8HPD3_EUGGR ! tr|A8HPC1|A8HPC1_EUGGR		6.75	0	15.994919 Oxidation (M)	0	2	MASCOT		T
	YAS202305220082_1_X_4,20682	R.LAM*TAM*LGLEVQSHITGK.S ! R.LAM*TAM*LGLEVQSHLTGK.S	1931.99	-0.00043	3	1	26.58	0	0.00165	0|0	tr|A4QPI4|A4QPI4_EUGGR/tr|A4QPI5|A4QPI5_EUGGR/tr|A8HPD3|A8HPD3_EUGGR ! tr|A8HPC1|A8HPC1_EUGGR		6.75	0	15.994919 Oxidation (M)	0	2	MASCOT		T
	YAS202305220082_1_X_4,3830	R.LTDEETK.L	835.404	0.00022	2	1	26	0	0.000377	0|0	tr|A4QPI5|A4QPI5_EUGGR/tr|A8HPC1|A8HPC1_EUGGR		4.14	0		0	2	MASCOT		T
	YAS202305220082_1_X_4,4842	R.LTDEETK.L	835.404	-0.00062	2	1	28.23	0	0.000225	0|0	tr|A4QPI5|A4QPI5_EUGGR/tr|A8HPC1|A8HPC1_EUGGR		4.14	0		0	2	MASCOT		T
	YAS202305220082_1_X_4,11285	R.M*QVAEVFHCR.L	1292.59	-0.0002	2	1	51.33	0	1.47e-06	0|0	tr|A4QPI4|A4QPI4_EUGGR/tr|A4QPI5|A4QPI5_EUGGR/tr|A8HPC1|A8HPC1_EUGGR/sp|P08976|LH18_EUGGR		6.5	0	15.994919 Oxidation (M)	0	2	MASCOT		T
	YAS202305220082_1_X_4,15477	R.MQVAEVFHCR.L	1276.59	-0.00024	3	1	32.16	0	0.000182	0|0	tr|A4QPI4|A4QPI4_EUGGR/tr|A4QPI5|A4QPI5_EUGGR/tr|A8HPC1|A8HPC1_EUGGR/sp|P08976|LH18_EUGGR		6.5	0		0	2	MASCOT		T
	YAS202305220082_1_X_4,15488	R.MQVAEVFHCR.L	1276.59	-0.00024	2	1	29.58	0	0.00033	0|0	tr|A4QPI4|A4QPI4_EUGGR/tr|A4QPI5|A4QPI5_EUGGR/tr|A8HPC1|A8HPC1_EUGGR/sp|P08976|LH18_EUGGR		6.5	0		0	2	MASCOT		T
	YAS202305220082_1_X_4,23279	R.SYPGFDPLNLTTDYTK.A	1831.87	-0.00101	2	1	77.77	0	1.67e-09	0|0	tr|A8HPC1|A8HPC1_EUGGR		4.21	0		0	2	MASCOT		T
	YAS202305220082_1_X_4,7641	R.VAEVFHGR.L	914.484	0.00027	3	1	27.86	0	0.000737	0|0	tr|A4QPI4|A4QPI4_EUGGR/tr|A4QPI5|A4QPI5_EUGGR/tr|A8HPC1|A8HPC1_EUGGR/sp|P08976|LH18_EUGGR		6.72	0		0	2	MASCOT		T
	YAS202305220082_1_X_4,7643	R.VAEVFHGR.L	914.484	0.0003	2	1	38.65	0	6.14e-05	0|0	tr|A4QPI4|A4QPI4_EUGGR/tr|A4QPI5|A4QPI5_EUGGR/tr|A8HPC1|A8HPC1_EUGGR/sp|P08976|LH18_EUGGR		6.72	0		0	2	MASCOT		T
	YAS202305220082_1_X_4,14278	R.YLTGEAFGDK.G	1100.53	-0.00056	2	1	32.07	0	9.31e-05	0|0	tr|A8HPC1|A8HPC1_EUGGR		4.37	0		0	2	MASCOT		T
$6-1	tr|A8HPD7|A8HPD7_EUGGR Chloroplast light-harvesting complex I protein (Fragment) OS=Euglena gracilis OX=3039 GN=Lhca8 PE=2 SV=1	21	12	0.2377	65765.4	6.03
	YAS202305220082_1_X_4,22670	K.DGVWFPGATPPAHLTGEYPADR.G	2354.12	2e-05	3	1	34.9	0	9.71e-05	0|0	tr|A8HPD0|A8HPD0_EUGGR/tr|A8HPD7|A8HPD7_EUGGR		4.54	0		0	2	MASCOT		T
	YAS202305220082_1_X_4,21179	K.GAWFEAGNSVDGIK.L	1450.7	-0.00227	2	1	52.88	0	2.58e-06	0|0	tr|A8HPD0|A8HPD0_EUGGR/tr|A8HPD7|A8HPD7_EUGGR		4.37	0		0	2	MASCOT		T
	YAS202305220082_1_X_4,21739	K.GAWFEAGNSVDGIK.L	1450.7	0.00587	2	1	33.67	0	0.000215	0|0	tr|A8HPD0|A8HPD0_EUGGR/tr|A8HPD7|A8HPD7_EUGGR		4.37	0		0	2	MASCOT		T
	YAS202305220082_1_X_4,7091	K.LTTDYTK.E ! K.LTTDYTK.A ! K.LTTDYTK.R	841.43	0.00011	2	1	41.74	0	4.35e-05	0|0	tr|A8HPC6|A8HPC6_EUGGR ! tr|A8HPC6|A8HPC6_EUGGR/tr|A8HPD0|A8HPD0_EUGGR/tr|A8HPD7|A8HPD7_EUGGR ! sp|P08975|LH15_EUGGR		5.84	0		0	2	MASCOT		T
	YAS202305220082_1_X_4,11660	K.VDFYR.F	699.346	9e-05	2	1	21.28	0	0.00298	0|0	tr|A8HPC6|A8HPC6_EUGGR/tr|A8HPD0|A8HPD0_EUGGR/tr|A8HPD7|A8HPD7_EUGGR/sp|P08975|LH15_EUGGR		5.81	0		0	2	MASCOT		T
	YAS202305220082_1_X_4,12123	K.VDFYR.F	699.346	0.00017	2	1	23.68	0	0.00171	0|0	tr|A8HPC6|A8HPC6_EUGGR/tr|A8HPD0|A8HPD0_EUGGR/tr|A8HPD7|A8HPD7_EUGGR/sp|P08975|LH15_EUGGR		5.81	0		0	2	MASCOT		T
	YAS202305220082_1_X_4,18220	R.GFDPAGLAADPK.V	1158.58	-0.00102	2	1	59.1	0	8e-07	0|0	tr|A8HPC6|A8HPC6_EUGGR/tr|A8HPD0|A8HPD0_EUGGR/tr|A8HPD3|A8HPD3_EUGGR/tr|A8HPD7|A8HPD7_EUGGR		4.21	0		0	2	MASCOT		T
	YAS202305220082_1_X_4,18669	R.GFDPAGLAADPK.V	1158.58	-0.00126	2	1	53.93	0	2.63e-06	0|0	tr|A8HPC6|A8HPC6_EUGGR/tr|A8HPD0|A8HPD0_EUGGR/tr|A8HPD3|A8HPD3_EUGGR/tr|A8HPD7|A8HPD7_EUGGR		4.21	0		0	2	MASCOT		T
	YAS202305220082_1_X_4,19118	R.GFDPAGLAADPK.V	1158.58	-8e-05	2	1	22.17	0	0.00394	0|0	tr|A8HPC6|A8HPC6_EUGGR/tr|A8HPD0|A8HPD0_EUGGR/tr|A8HPD3|A8HPD3_EUGGR/tr|A8HPD7|A8HPD7_EUGGR		4.21	0		0	2	MASCOT		T
	YAS202305220082_1_X_4,23537	R.GFDPLSLAADPTVYAR.M	1692.86	0.00046	3	1	39.24	0	0.000125	0|0	tr|A8HPC6|A8HPC6_EUGGR/tr|A8HPD0|A8HPD0_EUGGR/tr|A8HPD7|A8HPD7_EUGGR		4.21	0		0	2	MASCOT		T
	YAS202305220082_1_X_4,14602	R.GNGGFGWDGEEK.Y	1252.52	0.00267	2	1	47.28	0	3.74e-06	0|0	tr|A8HPC6|A8HPC6_EUGGR/tr|A8HPD0|A8HPD0_EUGGR/tr|A8HPD7|A8HPD7_EUGGR/sp|P08975|LH15_EUGGR		4.14	0		0	2	MASCOT		T
	YAS202305220082_1_X_4,15131	R.GNGGFGWDGEEK.Y	1252.52	0.00021	2	1	55.32	0	7.34e-07	0|0	tr|A8HPC6|A8HPC6_EUGGR/tr|A8HPD0|A8HPD0_EUGGR/tr|A8HPD7|A8HPD7_EUGGR/sp|P08975|LH15_EUGGR		4.14	0		0	2	MASCOT		T
	YAS202305220082_1_X_4,18719	R.GNGGFGWDGEEK.Y	1252.52	-0.00175	2	1	44.02	0	9.91e-06	0|0	tr|A8HPC6|A8HPC6_EUGGR/tr|A8HPD0|A8HPD0_EUGGR/tr|A8HPD7|A8HPD7_EUGGR/sp|P08975|LH15_EUGGR		4.14	0		0	2	MASCOT		T
	YAS202305220082_1_X_4,22556	R.HVTGVSPLVNLVEHVK.H	1727.98	-0.00019	4	1	36.99	0	8e-05	0|0	tr|A8HPC6|A8HPC6_EUGGR/tr|A8HPD7|A8HPD7_EUGGR		6.92	0		0	2	MASCOT		T
	YAS202305220082_1_X_4,22604	R.HVTGVSPLVNLVEHVK.H	1727.98	-0.00171	3	1	22.07	0	0.00248	0|0	tr|A8HPC6|A8HPC6_EUGGR/tr|A8HPD7|A8HPD7_EUGGR		6.92	0		0	2	MASCOT		T
	YAS202305220082_1_X_4,12608	R.IAEVFNGR.L	905.484	0.00095	2	1	42.29	0	3.54e-05	0|0	tr|A8HPD0|A8HPD0_EUGGR/tr|A8HPD7|A8HPD7_EUGGR		6	0		0	2	MASCOT		T
	YAS202305220082_1_X_4,13062	R.IAEVFNGR.L	905.484	-0.00125	2	1	31.19	0	0.000456	0|0	tr|A8HPD0|A8HPD0_EUGGR/tr|A8HPD7|A8HPD7_EUGGR		6	0		0	2	MASCOT		T
	YAS202305220082_1_X_4,22252	R.SYPGFDPCNLTTEYTK.A	1892.84	-0.00285	2	1	55.12	0	6.15e-07	0|0	tr|A8HPC6|A8HPC6_EUGGR/tr|A8HPD0|A8HPD0_EUGGR/tr|A8HPD7|A8HPD7_EUGGR/sp|P08975|LH15_EUGGR		4.37	0		0	2	MASCOT		T
	YAS202305220082_1_X_4,19975	R.SYPGFDPLK.L	1023.51	-0.00071	2	1	34.62	0	0.000242	0|0	tr|A8HPC6|A8HPC6_EUGGR/tr|A8HPD0|A8HPD0_EUGGR/tr|A8HPD7|A8HPD7_EUGGR/sp|P08975|LH15_EUGGR		5.55	0		0	2	MASCOT		T
	YAS202305220082_1_X_4,7931	R.VSEVFHAR.L	944.495	-0.00042	3	1	45.69	0	2.16e-05	0|0	tr|A8HPC6|A8HPC6_EUGGR/tr|A8HPD0|A8HPD0_EUGGR/tr|A8HPD7|A8HPD7_EUGGR/sp|P08975|LH15_EUGGR		6.72	0		0	2	MASCOT		T
	YAS202305220082_1_X_4,7946	R.VSEVFHAR.L	944.495	-0.00042	2	1	51.86	0	5.21e-06	0|0	tr|A8HPC6|A8HPC6_EUGGR/tr|A8HPD0|A8HPD0_EUGGR/tr|A8HPD7|A8HPD7_EUGGR/sp|P08975|LH15_EUGGR		6.72	0		0	2	MASCOT		T
