# Supplementary material for: Structure and energy transfer of a far-red–absorbing euglenophyte PSI–LhcE–LhcbM supercomplex
Source: Nat Commun. 2026 Feb 27;17:3273. doi: 10.1038/s41467-026-70067-1 (PMC13066549; doi:10.1038/s41467-026-70067-1)
Supplement: Supplementary file 5 — Source Data [file 41467_2026_70067_MOESM5_ESM.xlsx]

## Sheet: Supplementary Fig. 1b
	PSI–LHC	Band1	Band2	PSI–LHC-Band2
Wavelength（nm）	Abs	Abs	Abs	Abs
400	0.964225	0.939	0.821	0.143225
400.5	0.969336	0.939	0.827	0.142336
401	0.97615	0.949	0.833	0.14315
401.5	0.984668	0.959	0.846	0.138668
402	0.993186	0.969	0.852	0.141186
402.5	1.00341	0.969	0.858	0.145407
403	1.01363	0.98	0.87	0.143629
403.5	1.02385	0.99	0.883	0.14085
404	1.03407	1	0.889	0.145072
404.5	1.046	1.01	0.901	0.144997
405	1.05792	1.02	0.914	0.143922
405.5	1.07155	1.031	0.926	0.14555
406	1.08348	1.041	0.938	0.145475
406.5	1.0971	1.051	0.951	0.146104
407	1.11244	1.061	0.969	0.143436
407.5	1.12606	1.082	0.981	0.145065
408	1.1414	1.092	0.994	0.147397
408.5	1.15673	1.102	1.012	0.144729
409	1.17206	1.112	1.025	0.147061
409.5	1.18739	1.122	1.037	0.150394
410	1.20273	1.133	1.056	0.146726
410.5	1.21635	1.153	1.068	0.148354
411	1.22998	1.163	1.08	0.149983
411.5	1.24361	1.173	1.093	0.150612
412	1.25724	1.184	1.105	0.15224
412.5	1.27087	1.204	1.117	0.153869
413	1.2845	1.214	1.13	0.154497
413.5	1.29642	1.224	1.142	0.154422
414	1.30835	1.235	1.148	0.160348
414.5	1.31857	1.245	1.16	0.158569
415	1.32709	1.255	1.167	0.160087
415.5	1.33731	1.265	1.173	0.164308
416	1.34583	1.286	1.185	0.160826
416.5	1.35434	1.296	1.191	0.163344
417	1.36116	1.306	1.198	0.163158
417.5	1.36627	1.316	1.198	0.168269
418	1.37138	1.327	1.198	0.17338
418.5	1.37649	1.327	1.204	0.172491
419	1.3799	1.337	1.21	0.169898
419.5	1.3833	1.347	1.204	0.179305
420	1.38671	1.347	1.21	0.176712
420.5	1.38842	1.347	1.21	0.178416
421	1.39182	1.357	1.21	0.181823
421.5	1.39353	1.357	1.21	0.183526
422	1.39523	1.367	1.21	0.18523
422.5	1.39864	1.367	1.21	0.188637
423	1.40034	1.367	1.21	0.190341
423.5	1.40204	1.378	1.21	0.192044
424	1.40545	1.378	1.21	0.195451
424.5	1.40716	1.378	1.21	0.197155
425	1.41227	1.378	1.216	0.196266
425.5	1.41567	1.388	1.216	0.199673
426	1.42078	1.388	1.222	0.198784
426.5	1.42589	1.388	1.222	0.203894
427	1.43271	1.388	1.228	0.204709
427.5	1.43952	1.398	1.235	0.204523
428	1.44634	1.398	1.241	0.205337
428.5	1.45486	1.408	1.253	0.201855
429	1.46508	1.408	1.259	0.206077
429.5	1.4753	1.408	1.272	0.203298
430	1.48552	1.418	1.284	0.20152
430.5	1.49574	1.418	1.296	0.199741
431	1.50596	1.429	1.309	0.196963
431.5	1.51618	1.429	1.315	0.201184
432	1.52641	1.439	1.327	0.199405
432.5	1.53663	1.439	1.34	0.196627
433	1.54514	1.449	1.352	0.193145
433.5	1.55366	1.449	1.364	0.189663
434	1.56048	1.449	1.37	0.190477
434.5	1.56559	1.459	1.377	0.188588
435	1.5707	1.459	1.383	0.187698
435.5	1.5724	1.459	1.389	0.183402
436	1.57411	1.459	1.389	0.185106
436.5	1.5724	1.459	1.389	0.183402
437	1.56899	1.459	1.389	0.179995
437.5	1.56388	1.449	1.383	0.180884
438	1.55707	1.449	1.377	0.18007
438.5	1.54685	1.439	1.364	0.182848
439	1.53492	1.439	1.352	0.182923
439.5	1.52129	1.429	1.34	0.181295
440	1.50596	1.418	1.321	0.184963
440.5	1.48552	1.408	1.296	0.18952
441	1.46337	1.398	1.278	0.185373
441.5	1.43952	1.378	1.247	0.192523
442	1.41397	1.367	1.222	0.191969
442.5	1.38671	1.347	1.191	0.195712
443	1.35775	1.337	1.16	0.197751
443.5	1.32538	1.316	1.123	0.202383
444	1.29302	1.296	1.086	0.207015
444.5	1.26235	1.276	1.056	0.206351
445	1.22998	1.255	1.019	0.210983
445.5	1.19591	1.235	0.988	0.207911
446	1.16014	1.214	0.951	0.209136
446.5	1.12606	1.204	0.914	0.212065
447	1.09029	1.184	0.877	0.21329
447.5	1.05622	1.163	0.846	0.210218
448	1.02215	1.143	0.815	0.207147
448.5	0.988075	1.122	0.778	0.210075
449	0.955707	1.102	0.747	0.208707
449.5	0.923339	1.082	0.716	0.207339
450	0.892675	1.071	0.691	0.201675
450.5	0.865417	1.051	0.667	0.198417
451	0.839864	1.041	0.642	0.197864
451.5	0.81431	1.02	0.617	0.19731
452	0.79046	1.01	0.599	0.19146
452.5	0.76661	0.99	0.58	0.18661
453	0.746167	0.98	0.562	0.184167
453.5	0.727428	0.959	0.543	0.184428
454	0.710392	0.949	0.531	0.179392
454.5	0.691652	0.939	0.519	0.172652
455	0.67632	0.918	0.506	0.17032
455.5	0.662692	0.908	0.494	0.168692
456	0.649063	0.898	0.481	0.168063
456.5	0.638842	0.878	0.475	0.163842
457	0.626917	0.867	0.469	0.157917
457.5	0.616695	0.857	0.457	0.159695
458	0.606474	0.847	0.451	0.155474
458.5	0.597956	0.837	0.444	0.153956
459	0.591141	0.816	0.438	0.153141
459.5	0.584327	0.806	0.432	0.152327
460	0.577513	0.796	0.426	0.151513
460.5	0.570698	0.786	0.42	0.150698
461	0.565588	0.776	0.42	0.145588
461.5	0.560477	0.755	0.414	0.146477
462	0.555366	0.745	0.407	0.148366
462.5	0.550256	0.735	0.407	0.143256
463	0.545145	0.724	0.401	0.144145
463.5	0.540034	0.714	0.395	0.145034
464	0.536627	0.704	0.395	0.141627
464.5	0.531516	0.684	0.389	0.142516
465	0.528109	0.673	0.383	0.145109
465.5	0.522998	0.663	0.383	0.139998
466	0.519591	0.653	0.377	0.142591
466.5	0.51448	0.643	0.37	0.14448
467	0.50937	0.633	0.37	0.13937
467.5	0.505963	0.622	0.364	0.141963
468	0.500852	0.622	0.358	0.142852
468.5	0.495741	0.612	0.352	0.143741
469	0.492334	0.602	0.352	0.140334
469.5	0.487223	0.602	0.346	0.141223
470	0.482112	0.592	0.34	0.142112
470.5	0.478705	0.592	0.34	0.138705
471	0.473595	0.582	0.333	0.140595
471.5	0.468484	0.582	0.327	0.141484
472	0.463373	0.582	0.327	0.136373
472.5	0.459966	0.582	0.321	0.138966
473	0.454855	0.571	0.321	0.133855
473.5	0.449744	0.571	0.315	0.134744
474	0.444634	0.582	0.309	0.135634
474.5	0.441227	0.582	0.309	0.132227
475	0.436116	0.582	0.309	0.127116
475.5	0.432709	0.582	0.302	0.130709
476	0.429302	0.592	0.302	0.127302
476.5	0.424191	0.592	0.296	0.128191
477	0.422487	0.602	0.296	0.126487
477.5	0.41908	0.612	0.296	0.12308
478	0.415673	0.612	0.29	0.125673
478.5	0.413969	0.622	0.29	0.123969
479	0.410562	0.633	0.29	0.120562
479.5	0.408859	0.643	0.29	0.118859
480	0.407155	0.643	0.29	0.117155
480.5	0.407155	0.653	0.29	0.117155
481	0.405451	0.663	0.29	0.115451
481.5	0.403748	0.663	0.29	0.113748
482	0.403748	0.673	0.29	0.113748
482.5	0.403748	0.684	0.29	0.113748
483	0.403748	0.684	0.29	0.113748
483.5	0.403748	0.684	0.29	0.113748
484	0.403748	0.694	0.29	0.113748
484.5	0.403748	0.694	0.29	0.113748
485	0.403748	0.694	0.296	0.107748
485.5	0.403748	0.694	0.296	0.107748
486	0.405451	0.694	0.296	0.109451
486.5	0.405451	0.684	0.296	0.109451
487	0.405451	0.684	0.296	0.109451
487.5	0.405451	0.673	0.296	0.109451
488	0.405451	0.663	0.296	0.109451
488.5	0.405451	0.653	0.296	0.109451
489	0.405451	0.643	0.296	0.109451
489.5	0.405451	0.633	0.296	0.109451
490	0.405451	0.612	0.296	0.109451
490.5	0.405451	0.602	0.296	0.109451
491	0.403748	0.582	0.296	0.107748
491.5	0.402044	0.571	0.296	0.106044
492	0.400341	0.551	0.296	0.104341
492.5	0.398637	0.531	0.29	0.108637
493	0.396934	0.51	0.29	0.106934
493.5	0.39523	0.49	0.29	0.10523
494	0.391823	0.469	0.284	0.107823
494.5	0.388416	0.459	0.284	0.104416
495	0.385009	0.439	0.278	0.107009
495.5	0.381601	0.418	0.278	0.103601
496	0.378194	0.398	0.272	0.106194
496.5	0.373083	0.378	0.265	0.108083
497	0.369676	0.357	0.265	0.104676
497.5	0.364566	0.337	0.259	0.105566
498	0.359455	0.327	0.253	0.106455
498.5	0.354344	0.306	0.253	0.101344
499	0.349233	0.296	0.247	0.102233
499.5	0.342419	0.276	0.241	0.101419
500	0.337308	0.265	0.235	0.102308
500.5	0.330494	0.255	0.228	0.102494
501	0.325383	0.235	0.222	0.103383
501.5	0.318569	0.224	0.222	0.096569
502	0.311755	0.214	0.216	0.0957547
502.5	0.306644	0.204	0.204	0.102644
503	0.29983	0.194	0.204	0.0958296
503.5	0.293015	0.184	0.198	0.0950153
504	0.286201	0.173	0.191	0.095201
504.5	0.28109	0.163	0.185	0.0960903
505	0.272572	0.153	0.179	0.0935724
505.5	0.267462	0.153	0.173	0.0944617
506	0.260647	0.143	0.167	0.0936474
506.5	0.253833	0.143	0.167	0.086833
507	0.247019	0.133	0.16	0.0870187
507.5	0.241908	0.122	0.154	0.087908
508	0.235094	0.122	0.148	0.0870937
508.5	0.229983	0.112	0.142	0.087983
509	0.223169	0.112	0.136	0.0871687
509.5	0.218058	0.112	0.13	0.0880579
510	0.212947	0.102	0.13	0.0829472
510.5	0.206133	0.102	0.123	0.0831329
511	0.201022	0.102	0.117	0.0840221
511.5	0.195911	0.092	0.117	0.0789114
512	0.190801	0.092	0.111	0.0798007
512.5	0.18569	0.092	0.105	0.0806899
513	0.180579	0.092	0.105	0.0755792
513.5	0.175468	0.082	0.099	0.0764685
514	0.172061	0.082	0.093	0.0790613
514.5	0.166951	0.082	0.093	0.0739506
515	0.16184	0.082	0.086	0.0758399
515.5	0.158433	0.082	0.08	0.0784327
516	0.153322	0.071	0.08	0.073322
516.5	0.149915	0.071	0.074	0.0759148
517	0.146508	0.071	0.074	0.0725077
517.5	0.143101	0.071	0.068	0.0751005
518	0.13799	0.071	0.068	0.0699898
518.5	0.136286	0.071	0.062	0.0742862
519	0.132879	0.071	0.062	0.070879
519.5	0.129472	0.061	0.062	0.0674719
520	0.126065	0.061	0.056	0.0700647
520.5	0.122658	0.061	0.056	0.0666576
521	0.120954	0.061	0.056	0.064954
521.5	0.117547	0.061	0.049	0.0685468
522	0.115843	0.061	0.049	0.0668433
522.5	0.112436	0.061	0.043	0.0694361
523	0.110733	0.061	0.043	0.0677325
523.5	0.109029	0.061	0.043	0.066029
524	0.107325	0.061	0.043	0.0643254
524.5	0.105622	0.061	0.043	0.0626218
525	0.102215	0.061	0.037	0.0652147
525.5	0.102215	0.061	0.037	0.0652147
526	0.100511	0.051	0.037	0.0635111
526.5	0.0988075	0.051	0.037	0.0618075
527	0.0971039	0.051	0.037	0.0601039
527.5	0.0954003	0.051	0.037	0.0584003
528	0.0954003	0.051	0.037	0.0584003
528.5	0.0936968	0.051	0.037	0.0566968
529	0.0936968	0.051	0.037	0.0566968
529.5	0.0919932	0.051	0.037	0.0549932
530	0.0919932	0.051	0.031	0.0609932
530.5	0.0902896	0.051	0.031	0.0592896
531	0.0902896	0.051	0.031	0.0592896
531.5	0.088586	0.051	0.031	0.057586
532	0.088586	0.051	0.031	0.057586
532.5	0.0868825	0.051	0.031	0.0558825
533	0.0868825	0.051	0.031	0.0558825
533.5	0.0868825	0.051	0.031	0.0558825
534	0.0868825	0.051	0.031	0.0558825
534.5	0.0851789	0.051	0.031	0.0541789
535	0.0851789	0.061	0.031	0.0541789
535.5	0.0851789	0.051	0.031	0.0541789
536	0.0851789	0.061	0.037	0.0481789
536.5	0.0834753	0.061	0.037	0.0464753
537	0.0834753	0.061	0.037	0.0464753
537.5	0.0834753	0.061	0.037	0.0464753
538	0.0834753	0.061	0.037	0.0464753
538.5	0.0834753	0.061	0.037	0.0464753
539	0.0834753	0.061	0.037	0.0464753
539.5	0.0817717	0.061	0.037	0.0447717
540	0.0817717	0.061	0.037	0.0447717
540.5	0.0817717	0.061	0.037	0.0447717
541	0.0817717	0.061	0.037	0.0447717
541.5	0.0817717	0.061	0.037	0.0447717
542	0.0800681	0.061	0.037	0.0430681
542.5	0.0800681	0.061	0.037	0.0430681
543	0.0800681	0.061	0.037	0.0430681
543.5	0.0800681	0.061	0.037	0.0430681
544	0.0800681	0.061	0.037	0.0430681
544.5	0.0783646	0.061	0.037	0.0413646
545	0.0783646	0.061	0.037	0.0413646
545.5	0.0783646	0.061	0.037	0.0413646
546	0.0783646	0.061	0.037	0.0413646
546.5	0.0783646	0.061	0.037	0.0413646
547	0.076661	0.061	0.037	0.039661
547.5	0.076661	0.061	0.037	0.039661
548	0.076661	0.061	0.037	0.039661
548.5	0.0749574	0.061	0.037	0.0379574
549	0.0749574	0.061	0.037	0.0379574
549.5	0.0749574	0.051	0.037	0.0379574
550	0.0749574	0.051	0.037	0.0379574
550.5	0.0749574	0.051	0.037	0.0379574
551	0.0732538	0.051	0.037	0.0362538
551.5	0.0732538	0.051	0.037	0.0362538
552	0.0732538	0.051	0.037	0.0362538
552.5	0.0732538	0.051	0.031	0.0422538
553	0.0732538	0.051	0.031	0.0422538
553.5	0.0732538	0.051	0.037	0.0362538
554	0.0732538	0.051	0.037	0.0362538
554.5	0.0732538	0.061	0.037	0.0362538
555	0.0732538	0.061	0.031	0.0422538
555.5	0.0732538	0.061	0.031	0.0422538
556	0.0732538	0.061	0.037	0.0362538
556.5	0.0732538	0.061	0.037	0.0362538
557	0.0732538	0.061	0.037	0.0362538
557.5	0.0732538	0.061	0.037	0.0362538
558	0.0749574	0.061	0.037	0.0379574
558.5	0.0749574	0.061	0.037	0.0379574
559	0.0749574	0.061	0.037	0.0379574
559.5	0.0749574	0.061	0.037	0.0379574
560	0.076661	0.061	0.037	0.039661
560.5	0.076661	0.061	0.037	0.039661
561	0.076661	0.061	0.043	0.033661
561.5	0.0783646	0.061	0.043	0.0353646
562	0.0783646	0.061	0.043	0.0353646
562.5	0.0800681	0.061	0.043	0.0370681
563	0.0800681	0.071	0.043	0.0370681
563.5	0.0817717	0.071	0.043	0.0387717
564	0.0817717	0.071	0.043	0.0387717
564.5	0.0834753	0.071	0.049	0.0344753
565	0.0834753	0.071	0.049	0.0344753
565.5	0.0851789	0.071	0.049	0.0361789
566	0.0868825	0.071	0.049	0.0378825
566.5	0.0868825	0.082	0.049	0.0378825
567	0.088586	0.082	0.056	0.032586
567.5	0.0902896	0.082	0.056	0.0342896
568	0.0919932	0.082	0.056	0.0359932
568.5	0.0936968	0.082	0.056	0.0376968
569	0.0954003	0.082	0.062	0.0334003
569.5	0.0954003	0.082	0.062	0.0334003
570	0.0971039	0.082	0.062	0.0351039
570.5	0.0988075	0.092	0.062	0.0368075
571	0.100511	0.092	0.068	0.0325111
571.5	0.102215	0.092	0.068	0.0342147
572	0.103918	0.092	0.068	0.0359182
572.5	0.105622	0.092	0.068	0.0376218
573	0.107325	0.092	0.074	0.0333254
573.5	0.109029	0.092	0.074	0.035029
574	0.110733	0.092	0.074	0.0367325
574.5	0.112436	0.102	0.074	0.0384361
575	0.11414	0.102	0.08	0.0341397
575.5	0.115843	0.102	0.08	0.0358433
576	0.117547	0.102	0.08	0.0375468
576.5	0.11925	0.102	0.086	0.0332504
577	0.120954	0.102	0.086	0.034954
577.5	0.122658	0.102	0.086	0.0366576
578	0.124361	0.112	0.086	0.0383612
578.5	0.126065	0.112	0.086	0.0400647
579	0.127768	0.112	0.093	0.0347683
579.5	0.127768	0.112	0.093	0.0347683
580	0.129472	0.112	0.093	0.0364719
580.5	0.131175	0.112	0.093	0.0381755
581	0.132879	0.112	0.099	0.033879
581.5	0.132879	0.112	0.099	0.033879
582	0.134583	0.112	0.099	0.0355826
582.5	0.136286	0.122	0.099	0.0372862
583	0.136286	0.122	0.105	0.0312862
583.5	0.13799	0.122	0.105	0.0329898
584	0.139693	0.122	0.105	0.0346934
584.5	0.139693	0.122	0.105	0.0346934
585	0.141397	0.122	0.105	0.0363969
585.5	0.141397	0.122	0.105	0.0363969
586	0.143101	0.122	0.105	0.0381005
586.5	0.143101	0.122	0.105	0.0381005
587	0.144804	0.122	0.105	0.0398041
587.5	0.144804	0.122	0.111	0.0338041
588	0.146508	0.122	0.111	0.0355077
588.5	0.146508	0.122	0.111	0.0355077
589	0.148211	0.122	0.111	0.0372112
589.5	0.148211	0.122	0.111	0.0372112
590	0.148211	0.122	0.111	0.0372112
590.5	0.149915	0.133	0.111	0.0389148
591	0.149915	0.133	0.111	0.0389148
591.5	0.149915	0.133	0.111	0.0389148
592	0.149915	0.133	0.111	0.0389148
592.5	0.151618	0.133	0.111	0.0406184
593	0.151618	0.133	0.111	0.0406184
593.5	0.151618	0.133	0.111	0.0406184
594	0.151618	0.133	0.111	0.0406184
594.5	0.151618	0.133	0.111	0.0406184
595	0.153322	0.133	0.111	0.042322
595.5	0.153322	0.133	0.111	0.042322
596	0.153322	0.133	0.117	0.036322
596.5	0.153322	0.133	0.117	0.036322
597	0.153322	0.133	0.117	0.036322
597.5	0.153322	0.133	0.111	0.042322
598	0.155026	0.133	0.111	0.0440256
598.5	0.155026	0.133	0.117	0.0380256
599	0.155026	0.133	0.117	0.0380256
599.5	0.156729	0.143	0.117	0.0397291
600	0.156729	0.143	0.117	0.0397291
600.5	0.158433	0.143	0.117	0.0414327
601	0.158433	0.143	0.117	0.0414327
601.5	0.160136	0.143	0.117	0.0431363
602	0.160136	0.143	0.117	0.0431363
602.5	0.16184	0.143	0.123	0.0388399
603	0.163543	0.143	0.123	0.0405434
603.5	0.165247	0.153	0.123	0.042247
604	0.166951	0.153	0.13	0.0369506
604.5	0.168654	0.153	0.13	0.0386542
605	0.170358	0.153	0.13	0.0403578
605.5	0.172061	0.163	0.13	0.0420613
606	0.173765	0.163	0.136	0.0377649
606.5	0.177172	0.163	0.136	0.0411721
607	0.178876	0.163	0.142	0.0368756
607.5	0.180579	0.173	0.142	0.0385792
608	0.183986	0.173	0.142	0.0419864
608.5	0.187394	0.173	0.148	0.0393935
609	0.189097	0.173	0.148	0.0410971
609.5	0.192504	0.184	0.154	0.0385043
610	0.194208	0.184	0.154	0.0402078
610.5	0.197615	0.184	0.16	0.037615
611	0.201022	0.194	0.16	0.0410221
611.5	0.202726	0.194	0.167	0.0357257
612	0.206133	0.194	0.167	0.0391329
612.5	0.20954	0.204	0.173	0.03654
613	0.212947	0.204	0.173	0.0399472
613.5	0.214651	0.204	0.179	0.0356508
614	0.218058	0.204	0.179	0.0390579
614.5	0.219761	0.214	0.185	0.0347615
615	0.223169	0.214	0.185	0.0381687
615.5	0.226576	0.214	0.191	0.0355758
616	0.228279	0.214	0.191	0.0372794
616.5	0.231687	0.224	0.191	0.0406865
617	0.23339	0.224	0.198	0.0353901
617.5	0.236797	0.224	0.198	0.0387973
618	0.238501	0.224	0.204	0.0345009
618.5	0.240204	0.224	0.204	0.0362044
619	0.241908	0.224	0.204	0.037908
619.5	0.245315	0.224	0.21	0.0353152
620	0.247019	0.224	0.21	0.0370187
620.5	0.248722	0.235	0.21	0.0387223
621	0.250426	0.235	0.21	0.0404259
621.5	0.250426	0.235	0.216	0.0344259
622	0.252129	0.235	0.216	0.0361295
622.5	0.253833	0.235	0.216	0.037833
623	0.255537	0.235	0.216	0.0395366
623.5	0.255537	0.235	0.216	0.0395366
624	0.25724	0.235	0.216	0.0412402
624.5	0.25724	0.235	0.216	0.0412402
625	0.25724	0.235	0.222	0.0352402
625.5	0.258944	0.235	0.222	0.0369438
626	0.258944	0.235	0.222	0.0369438
626.5	0.258944	0.235	0.222	0.0369438
627	0.260647	0.224	0.222	0.0386474
627.5	0.260647	0.224	0.222	0.0386474
628	0.260647	0.224	0.222	0.0386474
628.5	0.260647	0.224	0.222	0.0386474
629	0.260647	0.224	0.222	0.0386474
629.5	0.260647	0.224	0.222	0.0386474
630	0.260647	0.224	0.216	0.0446474
630.5	0.260647	0.224	0.222	0.0386474
631	0.260647	0.224	0.216	0.0446474
631.5	0.258944	0.224	0.216	0.0429438
632	0.258944	0.224	0.216	0.0429438
632.5	0.258944	0.214	0.216	0.0429438
633	0.25724	0.214	0.216	0.0412402
633.5	0.25724	0.214	0.216	0.0412402
634	0.255537	0.214	0.21	0.0455366
634.5	0.255537	0.214	0.21	0.0455366
635	0.255537	0.214	0.21	0.0455366
635.5	0.253833	0.214	0.21	0.043833
636	0.252129	0.214	0.21	0.0421295
636.5	0.252129	0.214	0.204	0.0481295
637	0.250426	0.214	0.204	0.0464259
637.5	0.250426	0.214	0.204	0.0464259
638	0.248722	0.214	0.204	0.0447223
638.5	0.248722	0.214	0.204	0.0447223
639	0.247019	0.204	0.198	0.0490187
639.5	0.247019	0.214	0.198	0.0490187
640	0.247019	0.214	0.198	0.0490187
640.5	0.247019	0.214	0.198	0.0490187
641	0.245315	0.214	0.198	0.0473152
641.5	0.245315	0.214	0.198	0.0473152
642	0.245315	0.214	0.198	0.0473152
642.5	0.247019	0.214	0.198	0.0490187
643	0.247019	0.214	0.198	0.0490187
643.5	0.248722	0.214	0.198	0.0507223
644	0.248722	0.224	0.198	0.0507223
644.5	0.250426	0.224	0.198	0.0524259
645	0.252129	0.224	0.198	0.0541295
645.5	0.253833	0.224	0.204	0.049833
646	0.25724	0.224	0.204	0.0532402
646.5	0.258944	0.235	0.21	0.0489438
647	0.262351	0.235	0.21	0.0523509
647.5	0.264055	0.235	0.21	0.0540545
648	0.267462	0.245	0.216	0.0514617
648.5	0.272572	0.245	0.216	0.0565724
649	0.27598	0.245	0.222	0.0539796
649.5	0.28109	0.255	0.228	0.0530903
650	0.286201	0.255	0.235	0.051201
650.5	0.291312	0.265	0.235	0.0563118
651	0.296422	0.276	0.241	0.0554225
651.5	0.303237	0.276	0.247	0.0562368
652	0.310051	0.286	0.253	0.0570511
652.5	0.316865	0.296	0.259	0.0578654
653	0.325383	0.306	0.272	0.0533833
653.5	0.333901	0.316	0.278	0.0559012
654	0.344123	0.327	0.284	0.0601227
654.5	0.354344	0.337	0.296	0.0583441
655	0.364566	0.357	0.309	0.0555656
655.5	0.376491	0.367	0.321	0.0554906
656	0.388416	0.378	0.333	0.0554157
656.5	0.402044	0.398	0.346	0.0560443
657	0.417376	0.418	0.358	0.0593765
657.5	0.432709	0.429	0.37	0.0627087
658	0.448041	0.449	0.389	0.0590409
658.5	0.465077	0.469	0.407	0.0580767
659	0.483816	0.49	0.426	0.057816
659.5	0.502555	0.52	0.438	0.0645554
660	0.519591	0.541	0.457	0.0625911
660.5	0.53833	0.561	0.475	0.0633305
661	0.558773	0.592	0.5	0.0587734
661.5	0.577513	0.612	0.519	0.0585128
662	0.597956	0.643	0.537	0.0609557
662.5	0.620102	0.663	0.562	0.0581022
663	0.640545	0.694	0.586	0.0545451
663.5	0.660988	0.724	0.605	0.0559881
664	0.683135	0.755	0.63	0.0531346
664.5	0.703578	0.776	0.654	0.0495775
665	0.725724	0.806	0.679	0.046724
665.5	0.747871	0.837	0.704	0.0438705
666	0.768313	0.857	0.728	0.0403135
666.5	0.787053	0.878	0.753	0.0340528
667	0.807496	0.898	0.772	0.0354957
667.5	0.827939	0.918	0.796	0.0319387
668	0.846678	0.939	0.821	0.025678
668.5	0.865417	0.959	0.846	0.0194174
669	0.882453	0.969	0.864	0.0184532
669.5	0.899489	0.98	0.889	0.0104889
670	0.914821	0.99	0.907	0.00782112
670.5	0.92845	1	0.926	0.00244974
671	0.942078	1	0.938	0.00407836
671.5	0.954003	1	0.957	-0.00299659
672	0.964225	0.99	0.963	0.00122487
672.5	0.974446	0.98	0.975	-0.000553663
673	0.981261	0.969	0.988	-0.00673935
673.5	0.988075	0.959	0.994	-0.00592504
674	0.993186	0.939	0.994	-0.00081431
674.5	0.996593	0.918	1	-0.00340716
675	0.998296	0.898	1	-0.00170358
675.5	1	0.878	1	0
676	1	0.847	0.994	0.006
676.5	1	0.816	0.994	0.006
677	0.998296	0.796	0.988	0.0102964
677.5	0.994889	0.755	0.981	0.0138893
678	0.991482	0.735	0.975	0.0164821
678.5	0.986371	0.694	0.963	0.0233714
679	0.981261	0.663	0.957	0.0242606
679.5	0.974446	0.633	0.944	0.0304463
680	0.967632	0.602	0.932	0.035632
680.5	0.957411	0.561	0.914	0.0434106
681	0.948893	0.531	0.901	0.0478927
681.5	0.936968	0.5	0.883	0.0539676
682	0.925043	0.469	0.858	0.0670426
682.5	0.911414	0.439	0.84	0.071414
683	0.896082	0.418	0.815	0.0810818
683.5	0.879046	0.388	0.79	0.089046
684	0.86201	0.357	0.759	0.10301
684.5	0.843271	0.337	0.728	0.115271
685	0.822828	0.316	0.698	0.124828
685.5	0.802385	0.286	0.667	0.135385
686	0.780239	0.265	0.63	0.150239
686.5	0.759796	0.245	0.599	0.160796
687	0.739353	0.235	0.568	0.171353
687.5	0.717206	0.214	0.537	0.180206
688	0.696763	0.194	0.506	0.190763
688.5	0.674617	0.184	0.475	0.199617
689	0.654174	0.173	0.451	0.203174
689.5	0.633731	0.153	0.426	0.207731
690	0.613288	0.143	0.401	0.212288
690.5	0.594549	0.133	0.377	0.217549
691	0.575809	0.122	0.352	0.223809
691.5	0.55707	0.112	0.333	0.22407
692	0.53833	0.102	0.315	0.22333
692.5	0.521295	0.092	0.296	0.225295
693	0.505963	0.092	0.284	0.221963
693.5	0.488927	0.082	0.265	0.223927
694	0.473595	0.071	0.253	0.220595
694.5	0.456559	0.071	0.241	0.215559
695	0.439523	0.061	0.228	0.211523
695.5	0.422487	0.061	0.216	0.206487
696	0.407155	0.051	0.204	0.203155
696.5	0.391823	0.051	0.191	0.200823
697	0.376491	0.051	0.179	0.197491
697.5	0.361158	0.041	0.173	0.188158
698	0.344123	0.041	0.16	0.184123
698.5	0.32879	0.041	0.154	0.17479
699	0.315162	0.031	0.142	0.173162
699.5	0.29983	0.031	0.136	0.16383
700	0.286201	0.031	0.13	0.156201
700.5	0.274276	0.031	0.123	0.151276
701	0.260647	0.031	0.117	0.143647
701.5	0.248722	0.02	0.105	0.143722
702	0.238501	0.02	0.099	0.139501
702.5	0.228279	0.02	0.099	0.129279
703	0.218058	0.02	0.093	0.125058
703.5	0.207836	0.02	0.086	0.121836
704	0.199319	0.02	0.08	0.119319
704.5	0.190801	0.02	0.074	0.116801
705	0.182283	0.02	0.074	0.108283
705.5	0.173765	0.01	0.068	0.105765
706	0.166951	0.01	0.062	0.104951
706.5	0.160136	0.01	0.062	0.0981363
707	0.153322	0.01	0.056	0.097322
707.5	0.146508	0.01	0.056	0.0905077
708	0.141397	0.01	0.049	0.0923969
708.5	0.136286	0.01	0.049	0.0872862
709	0.131175	0.01	0.049	0.0821755
709.5	0.126065	0.01	0.043	0.0830647
710	0.120954	0.01	0.043	0.077954
710.5	0.115843	0.01	0.037	0.0788433
711	0.110733	0.01	0.037	0.0737325
711.5	0.107325	0.01	0.037	0.0703254
712	0.102215	0.01	0.031	0.0712147
712.5	0.0988075	0.01	0.031	0.0678075
713	0.0936968	0.01	0.031	0.0626968
713.5	0.0902896	0.01	0.025	0.0652896
714	0.0868825	0	0.025	0.0618825
714.5	0.0834753	0	0.025	0.0584753
715	0.0783646	0	0.019	0.0593646
715.5	0.0749574	0	0.019	0.0559574
716	0.0732538	0	0.019	0.0542538
716.5	0.0698467	0	0.019	0.0508467
717	0.0664395	0	0.019	0.0474395
717.5	0.0630324	0	0.012	0.0510324
718	0.0596252	0	0.012	0.0476252
718.5	0.0579216	0	0.012	0.0459216
719	0.0545145	0	0.012	0.0425145
719.5	0.0528109	0	0.006	0.0468109
720	0.0494037	0	0.006	0.0434037
720.5	0.0477002	0	0.006	0.0417002
721	0.044293	0	0.006	0.038293
721.5	0.0425894	0	0.006	0.0365894
722	0.0408859	0	0.006	0.0348859
722.5	0.0391823	0	0.006	0.0331823
723	0.0357751	0	0.006	0.0297751
723.5	0.0340716	0	0	0.0340716
724	0.032368	0	0	0.032368
724.5	0.0306644	0	0	0.0306644
725	0.0289608	0	0	0.0289608
725.5	0.0272572	0	0	0.0272572
726	0.0272572	0	0	0.0272572
726.5	0.0255537	0	0	0.0255537
727	0.0238501	0	0	0.0238501
727.5	0.0221465	0	0	0.0221465
728	0.0204429	0	0	0.0204429
728.5	0.0204429	0	0	0.0204429
729	0.0187394	0	-0.006	0.0247394
729.5	0.0170358	0	-0.006	0.0230358
730	0.0170358	0	-0.006	0.0230358
730.5	0.0153322	0	-0.006	0.0213322
731	0.0136286	0	-0.006	0.0196286
731.5	0.0136286	0	-0.006	0.0196286
732	0.0136286	0	-0.006	0.0196286
732.5	0.011925	0	-0.006	0.017925
733	0.011925	0	-0.006	0.017925
733.5	0.0102215	0	-0.006	0.0162215
734	0.0102215	0	-0.006	0.0162215
734.5	0.00851789	0	-0.006	0.0145179
735	0.00851789	0	-0.006	0.0145179
735.5	0.00851789	0	-0.006	0.0145179
736	0.00681431	0	-0.006	0.0128143
736.5	0.00681431	0	-0.006	0.0128143
737	0.00681431	0	-0.006	0.0128143
737.5	0.00681431	0	-0.006	0.0128143
738	0.00511073	0	-0.006	0.0111107
738.5	0.00511073	0	-0.006	0.0111107
739	0.00511073	0	-0.006	0.0111107
739.5	0.00511073	0	-0.006	0.0111107
740	0.00340716	0	-0.006	0.00940716
740.5	0.00340716	0	-0.006	0.00940716
741	0.00340716	0	-0.006	0.00940716
741.5	0.00340716	0	-0.006	0.00940716
742	0.00340716	0	-0.006	0.00940716
742.5	0.00340716	0	-0.006	0.00940716
743	0.00170358	0	-0.006	0.00770358
743.5	0.00170358	0	-0.006	0.00770358
744	0.00170358	0	-0.006	0.00770358
744.5	0.00170358	0	-0.006	0.00770358
745	0.00170358	0	-0.006	0.00770358
745.5	0.00170358	0	-0.006	0.00770358
746	0.00170358	0	-0.006	0.00770358
746.5	0.00170358	0	-0.006	0.00770358
747	0.00170358	0	-0.006	0.00770358
747.5	0.00170358	0	-0.006	0.00770358
748	0.00170358	0	-0.006	0.00770358
748.5	0.00170358	0	-0.006	0.00770358
749	0	0	-0.006	0.006
749.5	0	0	-0.006	0.006
750	0	0	0	0
	0			0
	0			0
	0			0
	0			0
	0			0
	0			0
	0			0
	0			0
	0			0
	0			0
	0			0
	0			0
	0			0
	0			0
	0			0
	0			0
	-0.00170358			-0.00170358
	-0.00170358			-0.00170358
	-0.00170358			-0.00170358
	-0.00170358			-0.00170358
	-0.00170358			-0.00170358
	-0.00170358			-0.00170358
	-0.00170358			-0.00170358
	-0.00170358			-0.00170358
	-0.00170358			-0.00170358
	-0.00170358			-0.00170358
	-0.00170358			-0.00170358
	-0.00170358			-0.00170358
	-0.00170358			-0.00170358
	-0.00170358			-0.00170358
	-0.00170358			-0.00170358
	-0.00170358			-0.00170358
	-0.00170358			-0.00170358
	-0.00170358			-0.00170358
	-0.00170358			-0.00170358
	-0.00170358			-0.00170358
	-0.00170358			-0.00170358
	-0.00170358			-0.00170358
	-0.00170358			-0.00170358
	-0.00170358			-0.00170358
	-0.00170358			-0.00170358
	-0.00170358			-0.00170358
	-0.00170358			-0.00170358
	-0.00170358			-0.00170358
	-0.00170358			-0.00170358
	-0.00170358			-0.00170358
	-0.00170358			-0.00170358
	-0.00170358			-0.00170358
	-0.00170358			-0.00170358
	-0.00170358			-0.00170358
	-0.00170358			-0.00170358
	-0.00170358			-0.00170358
	-0.00170358			-0.00170358
	-0.00170358			-0.00170358
	-0.00170358			-0.00170358
	-0.00170358			-0.00170358
	-0.00170358			-0.00170358
	-0.00170358			-0.00170358
	-0.00170358			-0.00170358
	-0.00170358			-0.00170358

## Sheet: Supplementary Fig. 1e
Rention Time (min)	Absorbance (mAU)
0	0
0.01067	0
0.02133	0
0.032	0
0.04267	0
0.05333	0
0.064	0
0.07467	0
0.08533	0
0.096	0
0.10667	0
0.11733	0
0.128	0
0.13867	50
0.14933	101
0.16	147
0.17067	191
0.18133	241
0.192	294
0.20267	345
0.21333	392
0.224	438
0.23467	489
0.24533	539
0.256	581
0.26667	620
0.27733	665
0.288	722
0.29867	770
0.30933	808
0.32	856
0.33067	909
0.34133	956
0.352	986
0.36267	1023
0.37333	1077
0.384	1128
0.39467	1170
0.40533	1205
0.416	1246
0.42667	1299
0.43733	1345
0.448	1381
0.45867	1420
0.46933	1458
0.48	1500
0.49067	1539
0.50133	1583
0.512	1632
0.52267	1671
0.53333	1703
0.544	1733
0.55467	1771
0.56533	1818
0.576	1857
0.58667	1893
0.59733	1938
0.608	1973
0.61867	2009
0.62933	2040
0.64	2068
0.65067	2107
0.66133	2149
0.672	2182
0.68267	2212
0.69333	2254
0.704	2289
0.71467	2321
0.72533	2351
0.736	2382
0.74667	2420
0.75733	2455
0.768	2477
0.77867	2498
0.78933	2530
0.8	2562
0.81067	2586
0.82133	2606
0.832	2631
0.84267	2666
0.85333	2694
0.864	2718
0.87467	2752
0.88533	2782
0.896	2808
0.90667	2837
0.91733	2864
0.928	2890
0.93867	2910
0.94933	2939
0.96	2970
0.97067	2988
0.98133	3012
0.992	3041
1.00267	3068
1.01333	3088
1.024	3106
1.03467	3126
1.04533	3152
1.056	3177
1.06667	3195
1.07733	3220
1.088	3248
1.09867	3267
1.10933	3286
1.12	3305
1.13067	3323
1.14133	3348
1.152	3367
1.16267	3385
1.17333	3408
1.184	3428
1.19467	3441
1.20533	3453
1.216	3474
1.22667	3494
1.23733	3515
1.248	3534
1.25867	3545
1.26933	3556
1.28	3573
1.29067	3589
1.30133	3603
1.312	3618
1.32267	3628
1.33333	3637
1.344	3653
1.35467	3667
1.36533	3677
1.376	3695
1.38667	3708
1.39733	3724
1.408	3740
1.41867	3749
1.42933	3765
1.44	3783
1.45067	3800
1.46133	3811
1.472	3817
1.48267	3826
1.49333	3835
1.504	3851
1.51467	3871
1.52533	3880
1.536	3887
1.54667	3892
1.55733	3895
1.568	3903
1.57867	3911
1.58933	3921
1.6	3924
1.61067	3924
1.62133	3936
1.632	3948
1.64267	3951
1.65333	3959
1.664	3979
1.67467	3996
1.68533	3999
1.696	3999
1.70667	4008
1.71733	4018
1.728	4019
1.73867	4021
1.74933	4029
1.76	4037
1.77067	4046
1.78133	4058
1.792	4067
1.80267	4080
1.81333	4089
1.824	4091
1.83467	4097
1.84533	4103
1.856	4115
1.86667	4131
1.87733	4138
1.888	4137
1.89867	4143
1.90933	4150
1.92	4152
1.93067	4155
1.94133	4161
1.952	4167
1.96267	4165
1.97333	4164
1.984	4170
1.99467	4176
2.00533	4182
2.016	4191
2.02667	4194
2.03733	4190
2.048	4190
2.05867	4190
2.06933	4193
2.08	4199
2.09067	4205
2.10133	4205
2.112	4205
2.12267	4204
2.13333	4209
2.144	4218
2.15467	4221
2.16533	4223
2.176	4228
2.18667	4232
2.19733	4225
2.208	4222
2.21867	4234
2.22933	4238
2.24	4237
2.25067	4246
2.26133	4260
2.272	4270
2.28267	4269
2.29333	4274
2.304	4287
2.31467	4296
2.32533	4301
2.336	4302
2.34667	4306
2.35733	4322
2.368	4340
2.37867	4368
2.38933	4402
2.4	4431
2.41067	4466
2.42133	4506
2.432	4557
2.44267	4631
2.45333	4740
2.464	4897
2.47467	5101
2.48533	5334
2.496	5575
2.50667	5784
2.51733	5922
2.528	5953
2.53867	5919
2.54933	5899
2.56	5898
2.57067	5849
2.58133	5700
2.592	5489
2.60267	6232
2.61333	7301
2.624	6897
2.63467	6138
2.64533	5976
2.656	5781
2.66667	5306
2.67733	4885
2.688	4959
2.69867	5085
2.70933	4952
2.72	4537
2.73067	4108
2.74133	3924
2.752	3791
2.76267	3724
2.77333	3799
2.784	3820
2.79467	3715
2.80533	3679
2.816	3663
2.82667	3691
2.83733	3583
2.848	3370
2.85867	3300
2.86933	3285
2.88	3271
2.89067	3510
2.90133	4040
2.912	4490
2.92267	4618
2.93333	4510
2.944	4336
2.95467	4226
2.96533	4231
2.976	4342
2.98667	4544
2.99733	4800
3.008	5075
3.01867	5352
3.02933	5629
3.04	5917
3.05067	6232
3.06133	6588
3.072	6959
3.08267	7332
3.09333	7695
3.104	7999
3.11467	8201
3.12533	8265
3.136	8181
3.14667	7951
3.15733	7623
3.168	7251
3.17867	6875
3.18933	6537
3.2	6245
3.21067	6002
3.22133	5807
3.232	5667
3.24267	5584
3.25333	5530
3.264	5492
3.27467	5471
3.28533	5461
3.296	5458
3.30667	5450
3.31733	5441
3.328	5429
3.33867	5416
3.34933	5403
3.36	5392
3.37067	5387
3.38133	5374
3.392	5364
3.40267	5372
3.41333	5388
3.424	5400
3.43467	5417
3.44533	5435
3.456	5464
3.46667	5517
3.47733	5585
3.488	5674
3.49867	5770
3.50933	5866
3.52	5953
3.53067	6002
3.54133	6019
3.552	6015
3.56267	5979
3.57333	5949
3.584	5936
3.59467	5926
3.60533	5934
3.616	5946
3.62667	5952
3.63733	5949
3.648	5923
3.65867	5879
3.66933	5832
3.68	5781
3.69067	5732
3.70133	5691
3.712	5653
3.72267	5618
3.73333	5585
3.744	5557
3.75467	5533
3.76533	5511
3.776	5494
3.78667	5476
3.79733	5457
3.808	5441
3.81867	5423
3.82933	5404
3.84	5388
3.85067	5368
3.86133	5349
3.872	5334
3.88267	5315
3.89333	5298
3.904	5284
3.91467	5273
3.92533	5263
3.936	5258
3.94667	5258
3.95733	5250
3.968	5249
3.97867	5259
3.98933	5266
4	5267
4.01067	5263
4.02133	5264
4.032	5272
4.04267	5272
4.05333	5264
4.064	5268
4.07467	5260
4.08533	5247
4.096	5245
4.10667	5239
4.11733	5241
4.128	5251
4.13867	5262
4.14933	5273
4.16	5291
4.17067	5310
4.18133	5323
4.192	5331
4.20267	5340
4.21333	5352
4.224	5377
4.23467	5424
4.24533	5499
4.256	5587
4.26667	5691
4.27733	5817
4.288	5958
4.29867	6115
4.30933	6272
4.32	6414
4.33067	6547
4.34133	6668
4.352	6773
4.36267	6861
4.37333	6933
4.384	6988
4.39467	7030
4.40533	7058
4.416	7081
4.42667	7107
4.43733	7120
4.448	7134
4.45867	7154
4.46933	7171
4.48	7191
4.49067	7210
4.50133	7222
4.512	7232
4.52267	7237
4.53333	7248
4.544	7245
4.55467	7229
4.56533	7208
4.576	7178
4.58667	7143
4.59733	7104
4.608	7063
4.61867	7023
4.62933	6972
4.64	6912
4.65067	6867
4.66133	6826
4.672	6788
4.68267	6761
4.69333	6740
4.704	6725
4.71467	6722
4.72533	6746
4.736	6809
4.74667	6916
4.75733	7086
4.768	7363
4.77867	7786
4.78933	8412
4.8	9307
4.81067	10524
4.82133	12141
4.832	14176
4.84267	16614
4.85333	19429
4.864	22535
4.87467	25831
4.88533	29217
4.896	32549
4.90667	35726
4.91733	38685
4.928	41341
4.93867	43639
4.94933	45541
4.96	47042
4.97067	48156
4.98133	48894
4.992	49281
5.00267	49368
5.01333	49200
5.024	48825
5.03467	48307
5.04533	47686
5.056	47008
5.06667	46309
5.07733	45611
5.088	44931
5.09867	44288
5.10933	43704
5.12	43206
5.13067	42821
5.14133	42541
5.152	42355
5.16267	42259
5.17333	42205
5.184	42163
5.19467	42119
5.20533	42043
5.216	41916
5.22667	41725
5.23733	41456
5.248	41090
5.25867	40627
5.26933	40047
5.28	39349
5.29067	38532
5.30133	37594
5.312	36543
5.32267	35376
5.33333	34115
5.344	32765
5.35467	31328
5.36533	29820
5.376	28242
5.38667	26633
5.39733	25011
5.408	23386
5.41867	21785
5.42933	20231
5.44	18740
5.45067	17338
5.46133	16037
5.472	14852
5.48267	13790
5.49333	12831
5.504	11990
5.51467	11273
5.52533	10655
5.536	10120
5.54667	9667
5.55733	9285
5.568	8962
5.57867	8677
5.58933	8428
5.6	8205
5.61067	7996
5.62133	7807
5.632	7627
5.64267	7452
5.65333	7282
5.664	7118
5.67467	6956
5.68533	6802
5.696	6641
5.70667	6476
5.71733	6328
5.728	6194
5.73867	6070
5.74933	5954
5.76	5850
5.77067	5749
5.78133	5660
5.792	5585
5.80267	5514
5.81333	5456
5.824	5404
5.83467	5356
5.84533	5315
5.856	5272
5.86667	5240
5.87733	5214
5.888	5194
5.89867	5172
5.90933	5145
5.92	5126
5.93067	5110
5.94133	5098
5.952	5084
5.96267	5065
5.97333	5054
5.984	5048
5.99467	5038
6.00533	5027
6.016	5015
6.02667	5012
6.03733	5005
6.048	4999
6.05867	4990
6.06933	4983
6.08	4981
6.09067	4972
6.10133	4965
6.112	4962
6.12267	4962
6.13333	4958
6.144	4942
6.15467	4941
6.16533	4947
6.176	4941
6.18667	4935
6.19733	4939
6.208	4939
6.21867	4941
6.22933	4942
6.24	4941
6.25067	4946
6.26133	4950
6.272	4946
6.28267	4940
6.29333	4939
6.304	4936
6.31467	4943
6.32533	4947
6.336	4949
6.34667	4947
6.35733	4942
6.368	4948
6.37867	4961
6.38933	4958
6.4	4949
6.41067	4956
6.42133	4961
6.432	4964
6.44267	4967
6.45333	4964
6.464	4957
6.47467	4955
6.48533	4955
6.496	4953
6.50667	4948
6.51733	4939
6.528	4927
6.53867	4920
6.54933	4916
6.56	4910
6.57067	4904
6.58133	4900
6.592	4898
6.60267	4899
6.61333	4898
6.624	4895
6.63467	4891
6.64533	4882
6.656	4867
6.66667	4864
6.67733	4863
6.688	4857
6.69867	4851
6.70933	4849
6.72	4848
6.73067	4839
6.74133	4839
6.752	4847
6.76267	4849
6.77333	4872
6.784	4911
6.79467	4955
6.80533	5013
6.816	5089
6.82667	5163
6.83733	5227
6.848	5293
6.85867	5362
6.86933	5422
6.88	5475
6.89067	5521
6.90133	5555
6.912	5579
6.92267	5591
6.93333	5589
6.944	5580
6.95467	5560
6.96533	5529
6.976	5503
6.98667	5463
6.99733	5413
7.008	5377
7.01867	5338
7.02933	5296
7.04	5266
7.05067	5239
7.06133	5217
7.072	5200
7.08267	5196
7.09333	5198
7.104	5209
7.11467	5231
7.12533	5256
7.136	5286
7.14667	5318
7.15733	5351
7.168	5387
7.17867	5415
7.18933	5439
7.2	5464
7.21067	5476
7.22133	5481
7.232	5475
7.24267	5457
7.25333	5423
7.264	5375
7.27467	5316
7.28533	5243
7.296	5170
7.30667	5103
7.31733	5038
7.328	4968
7.33867	4898
7.34933	4832
7.36	4780
7.37067	4741
7.38133	4702
7.392	4657
7.40267	4615
7.41333	4579
7.424	4543
7.43467	4516
7.44533	4495
7.456	4473
7.46667	4444
7.47733	4416
7.488	4398
7.49867	4379
7.50933	4354
7.52	4330
7.53067	4300
7.54133	4270
7.552	4244
7.56267	4212
7.57333	4167
7.584	4121
7.59467	4079
7.60533	4042
7.616	4011
7.62667	3971
7.63733	3927
7.648	3891
7.65867	3866
7.66933	3840
7.68	3806
7.69067	3777
7.70133	3750
7.712	3724
7.72267	3712
7.73333	3703
7.744	3694
7.75467	3691
7.76533	3690
7.776	3692
7.78667	3704
7.79733	3732
7.808	3777
7.81867	3818
7.82933	3873
7.84	3949
7.85067	4022
7.86133	4094
7.872	4169
7.88267	4249
7.89333	4322
7.904	4378
7.91467	4426
7.92533	4476
7.936	4518
7.94667	4555
7.95733	4595
7.968	4620
7.97867	4632
7.98933	4635
8	4620
8.01067	4591
8.02133	4544
8.032	4475
8.04267	4382
8.05333	4264
8.064	4158
8.07467	4048
8.08533	3925
8.096	3814
8.10667	3705
8.11733	3611
8.128	3531
8.13867	3458
8.14933	3389
8.16	3325
8.17067	3273
8.18133	3238
8.192	3215
8.20267	3193
8.21333	3172
8.224	3151
8.23467	3139
8.24533	3134
8.256	3129
8.26667	3126
8.27733	3123
8.288	3117
8.29867	3121
8.30933	3130
8.32	3137
8.33067	3144
8.34133	3173
8.352	3221
8.36267	3264
8.37333	3300
8.384	3340
8.39467	3378
8.40533	3407
8.416	3435
8.42667	3451
8.43733	3443
8.448	3423
8.45867	3407
8.46933	3383
8.48	3354
8.49067	3332
8.50133	3314
8.512	3293
8.52267	3273
8.53333	3262
8.544	3249
8.55467	3229
8.56533	3205
8.576	3184
8.58667	3165
8.59733	3142
8.608	3108
8.61867	3076
8.62933	3039
8.64	2995
8.65067	2961
8.66133	2925
8.672	2875
8.68267	2831
8.69333	2795
8.704	2760
8.71467	2739
8.72533	2716
8.736	2693
8.74667	2666
8.75733	2642
8.768	2628
8.77867	2607
8.78933	2588
8.8	2576
8.81067	2565
8.82133	2558
8.832	2550
8.84267	2537
8.85333	2527
8.864	2521
8.87467	2515
8.88533	2517
8.896	2524
8.90667	2520
8.91733	2515
8.928	2520
8.93867	2523
8.94933	2520
8.96	2515
8.97067	2509
8.98133	2503
8.992	2491
9.00267	2482
9.01333	2477
9.024	2468
9.03467	2472
9.04533	2483
9.056	2502
9.06667	2537
9.07733	2582
9.088	2640
9.09867	2708
9.10933	2788
9.12	2878
9.13067	2984
9.14133	3098
9.152	3212
9.16267	3341
9.17333	3473
9.184	3610
9.19467	3747
9.20533	3886
9.216	4014
9.22667	4120
9.23733	4214
9.248	4287
9.25867	4318
9.26933	4317
9.28	4293
9.29067	4244
9.30133	4167
9.312	4061
9.32267	3939
9.33333	3805
9.344	3671
9.35467	3539
9.36533	3401
9.376	3263
9.38667	3139
9.39733	3019
9.408	2902
9.41867	2797
9.42933	2705
9.44	2625
9.45067	2552
9.46133	2483
9.472	2441
9.48267	2407
9.49333	2375
9.504	2353
9.51467	2331
9.52533	2314
9.536	2312
9.54667	2318
9.55733	2336
9.568	2393
9.57867	2493
9.58933	2618
9.6	2757
9.61067	2899
9.62133	3035
9.632	3144
9.64267	3206
9.65333	3212
9.664	3156
9.67467	3038
9.68533	2883
9.696	2718
9.70667	2542
9.71733	2389
9.728	2277
9.73867	2195
9.74933	2151
9.76	2152
9.77067	2198
9.78133	2299
9.792	2442
9.80267	2612
9.81333	2806
9.824	3006
9.83467	3182
9.84533	3318
9.856	3413
9.86667	3456
9.87733	3446
9.888	3399
9.89867	3338
9.90933	3266
9.92	3171
9.93067	3049
9.94133	2896
9.952	2718
9.96267	2529
9.97333	2343
9.984	2172
9.99467	2042
10.0053	1954
10.016	1906
10.0267	1894
10.0373	1902
10.048	1918
10.0587	1943
10.0693	1976
10.08	1992
10.0907	1990
10.1013	1969
10.112	1922
10.1227	1861
10.1333	1800
10.144	1738
10.1547	1688
10.1653	1663
10.176	1652
10.1867	1666
10.1973	1692
10.208	1713
10.2187	1738
10.2293	1753
10.24	1764
10.2507	1779
10.2613	1784
10.272	1783
10.2827	1787
10.2933	1808
10.304	1857
10.3147	1932
10.3253	2033
10.336	2174
10.3467	2364
10.3573	2618
10.368	2979
10.3787	3511
10.3893	4266
10.4	5301
10.4107	6633
10.4213	8178
10.432	9754
10.4427	11096
10.4533	11952
10.464	12126
10.4747	11574
10.4853	10415
10.496	8859
10.5067	7170
10.5173	5592
10.528	4274
10.5387	3270
10.5493	2567
10.56	2117
10.5707	1855
10.5813	1727
10.592	1697
10.6027	1748
10.6133	1878
10.624	2084
10.6347	2367
10.6453	2708
10.656	3065
10.6667	3383
10.6773	3607
10.688	3678
10.6987	3568
10.7093	3316
10.72	2973
10.7307	2601
10.7413	2247
10.752	1960
10.7627	1760
10.7733	1653
10.784	1640
10.7947	1679
10.8053	1744
10.816	1811
10.8267	1847
10.8373	1839
10.848	1789
10.8587	1701
10.8693	1599
10.88	1500
10.8907	1408
10.9013	1339
10.912	1295
10.9227	1275
10.9333	1273
10.944	1285
10.9547	1306
10.9653	1330
10.976	1360
10.9867	1394
10.9973	1441
11.008	1487
11.0187	1511
11.0293	1523
11.04	1531
11.0507	1525
11.0613	1499
11.072	1464
11.0827	1434
11.0933	1412
11.104	1392
11.1147	1365
11.1253	1329
11.136	1292
11.1467	1260
11.1573	1225
11.168	1184
11.1787	1165
11.1893	1160
11.2	1158
11.2107	1158
11.2213	1156
11.232	1153
11.2427	1144
11.2533	1131
11.264	1111
11.2747	1092
11.2853	1077
11.296	1057
11.3067	1033
11.3173	1010
11.328	986
11.3387	958
11.3493	931
11.36	915
11.3707	916
11.3813	934
11.392	969
11.4027	1016
11.4133	1083
11.424	1195
11.4347	1384
11.4453	1742
11.456	2504
11.4667	4186
11.4773	7811
11.488	15124
11.4987	28640
11.5093	51248
11.52	85025
11.5307	129513
11.5413	180277
11.552	228996
11.5627	265557
11.5733	281457
11.584	273208
11.5947	243685
11.6053	200592
11.616	153319
11.6267	109638
11.6373	73944
11.648	47524
11.6587	29502
11.6693	17995
11.68	11027
11.6907	6967
11.7013	4671
11.712	3380
11.7227	2636
11.7333	2201
11.744	1927
11.7547	1740
11.7653	1601
11.776	1500
11.7867	1461
11.7973	1491
11.808	1645
11.8187	2000
11.8293	2635
11.84	3643
11.8507	5093
11.8613	6975
11.872	9174
11.8827	11438
11.8933	13373
11.904	14559
11.9147	14728
11.9253	13843
11.936	12106
11.9467	9891
11.9573	7606
11.968	5585
11.9787	4010
11.9893	2906
12	2212
12.0107	1819
12.0213	1600
12.032	1472
12.0427	1389
12.0533	1341
12.064	1368
12.0747	1523
12.0853	1851
12.096	2350
12.1067	2948
12.1173	3527
12.128	3925
12.1387	4012
12.1493	3785
12.16	3314
12.1707	2731
12.1813	2185
12.192	1814
12.2027	1709
12.2133	1893
12.224	2313
12.2347	2827
12.2453	3271
12.256	3500
12.2667	3424
12.2773	3055
12.288	2501
12.2987	1881
12.3093	1309
12.32	840
12.3307	487
12.3413	247
12.352	92
12.3627	-12
12.3733	-69
12.384	-81
12.3947	-73
12.4053	-49
12.416	-7
12.4267	47
12.4373	98
12.448	145
12.4587	188
12.4693	228
12.48	289
12.4907	379
12.5013	480
12.512	583
12.5227	669
12.5333	721
12.544	716
12.5547	664
12.5653	586
12.576	479
12.5867	365
12.5973	262
12.608	183
12.6187	125
12.6293	80
12.64	54
12.6507	47
12.6613	58
12.672	109
12.6827	254
12.6933	527
12.704	979
12.7147	1653
12.7253	2511
12.736	3445
12.7467	4297
12.7573	4869
12.768	5022
12.7787	4749
12.7893	4136
12.8	3359
12.8107	2646
12.8213	2169
12.832	2018
12.8427	2203
12.8533	2642
12.864	3168
12.8747	3590
12.8853	3743
12.896	3554
12.9067	3067
12.9173	2407
12.928	1712
12.9387	1087
12.9493	599
12.96	258
12.9707	36
12.9813	-104
12.992	-172
13.0027	-188
13.0133	-169
13.024	-111
13.0347	-26
13.0453	50
13.056	115
13.0667	162
13.0773	175
13.088	151
13.0987	94
13.1093	38
13.12	-3
13.1307	-25
13.1413	-7
13.152	45
13.1627	151
13.1733	335
13.184	645
13.1947	1144
13.2053	1842
13.216	2696
13.2267	3584
13.2373	4353
13.248	4855
13.2587	5033
13.2693	4975
13.28	4875
13.2907	4960
13.3013	5367
13.312	6066
13.3227	6865
13.3333	7496
13.344	7758
13.3547	7570
13.3653	7022
13.376	6330
13.3867	5701
13.3973	5285
13.408	5089
13.4187	5009
13.4293	4900
13.44	4634
13.4507	4163
13.4613	3506
13.472	2742
13.4827	1968
13.4933	1267
13.504	692
13.5147	268
13.5253	-22
13.536	-208
13.5467	-319
13.5573	-389
13.568	-434
13.5787	-472
13.5893	-541
13.6	-636
13.6107	-729
13.6213	-813
13.632	-860
13.6427	-857
13.6533	-774
13.664	-587
13.6747	-291
13.6853	115
13.696	591
13.7067	1086
13.7173	1560
13.728	1943
13.7387	2180
13.7493	2243
13.76	2117
13.7707	1807
13.7813	1367
13.792	848
13.8027	316
13.8133	-151
13.824	-526
13.8347	-807
13.8453	-999
13.856	-1120
13.8667	-1195
13.8773	-1237
13.888	-1242
13.8987	-1227
13.9093	-1199
13.92	-1156
13.9307	-1114
13.9413	-1068
13.952	-1023
13.9627	-985
13.9733	-951
13.984	-924
13.9947	-911
14.0053	-896
14.016	-888
14.0267	-908
14.0373	-943
14.048	-1008
14.0587	-1092
14.0693	-1174
14.08	-1252
14.0907	-1325
14.1013	-1392
14.112	-1442
14.1227	-1485
14.1333	-1518
14.144	-1529
14.1547	-1541
14.1653	-1549
14.176	-1538
14.1867	-1524
14.1973	-1509
14.208	-1481
14.2187	-1432
14.2293	-1342
14.24	-1202
14.2507	-1001
14.2613	-720
14.272	-355
14.2827	74
14.2933	574
14.304	1188
14.3147	2016
14.3253	3275
14.336	5243
14.3467	8180
14.3573	12155
14.368	16867
14.3787	21583
14.3893	25303
14.4	27148
14.4107	26654
14.4213	23966
14.432	19780
14.4427	14995
14.4533	10456
14.464	6679
14.4747	3824
14.4853	1835
14.496	519
14.5067	-313
14.5173	-828
14.528	-1142
14.5387	-1329
14.5493	-1441
14.56	-1490
14.5707	-1497
14.5813	-1480
14.592	-1421
14.6027	-1316
14.6133	-1191
14.624	-1076
14.6347	-992
14.6453	-966
14.656	-1000
14.6667	-1086
14.6773	-1220
14.688	-1344
14.6987	-1451
14.7093	-1552
14.72	-1624
14.7307	-1661
14.7413	-1677
14.752	-1686
14.7627	-1685
14.7733	-1675
14.784	-1632
14.7947	-1562
14.8053	-1470
14.816	-1362
14.8267	-1272
14.8373	-1190
14.848	-1126
14.8587	-1070
14.8693	-1000
14.88	-891
14.8907	-687
14.9013	-378
14.912	24
14.9227	474
14.9333	893
14.944	1195
14.9547	1311
14.9653	1234
14.976	1016
14.9867	744
14.9973	503
15.008	344
15.0187	265
15.0293	231
15.04	191
15.0507	79
15.0613	-107
15.072	-357
15.0827	-650
15.0933	-940
15.104	-1187
15.1147	-1389
15.1253	-1554
15.136	-1683
15.1467	-1790
15.1573	-1877
15.168	-1942
15.1787	-1985
15.1893	-2020
15.2	-2048
15.2107	-2065
15.2213	-2071
15.232	-2064
15.2427	-2047
15.2533	-2026
15.264	-2003
15.2747	-1973
15.2853	-1937
15.296	-1894
15.3067	-1843
15.3173	-1788
15.328	-1737
15.3387	-1700
15.3493	-1682
15.36	-1692
15.3707	-1726
15.3813	-1776
15.392	-1836
15.4027	-1897
15.4133	-1951
15.424	-1991
15.4347	-2016
15.4453	-2047
15.456	-2080
15.4667	-2111
15.4773	-2148
15.488	-2175
15.4987	-2194
15.5093	-2203
15.52	-2199
15.5307	-2182
15.5413	-2164
15.552	-2155
15.5627	-2157
15.5733	-2157
15.584	-2156
15.5947	-2157
15.6053	-2161
15.616	-2174
15.6267	-2179
15.6373	-2178
15.648	-2176
15.6587	-2166
15.6693	-2151
15.68	-2139
15.6907	-2122
15.7013	-2094
15.712	-2069
15.7227	-2057
15.7333	-2048
15.744	-2033
15.7547	-2012
15.7653	-1994
15.776	-1965
15.7867	-1937
15.7973	-1916
15.808	-1901
15.8187	-1898
15.8293	-1907
15.84	-1911
15.8507	-1913
15.8613	-1919
15.872	-1921
15.8827	-1927
15.8933	-1925
15.904	-1924
15.9147	-1912
15.9253	-1885
15.936	-1859
15.9467	-1831
15.9573	-1818
15.968	-1831
15.9787	-1854
15.9893	-1876
16	-1882
16.0107	-1852
16.0213	-1791
16.032	-1717
16.0427	-1638
16.0533	-1565
16.064	-1510
16.0747	-1476
16.0853	-1465
16.096	-1459
16.1067	-1448
16.1173	-1450
16.128	-1463
16.1387	-1482
16.1493	-1512
16.16	-1541
16.1707	-1572
16.1813	-1608
16.192	-1639
16.2027	-1661
16.2133	-1658
16.224	-1616
16.2347	-1508
16.2453	-1337
16.256	-1087
16.2667	-742
16.2773	-320
16.288	216
16.2987	883
16.3093	1679
16.32	2622
16.3307	3697
16.3413	4862
16.352	6046
16.3627	7152
16.3733	8072
16.384	8674
16.3947	8811
16.4053	8363
16.416	7316
16.4267	5804
16.4373	4064
16.448	2359
16.4587	889
16.4693	-251
16.48	-1059
16.4907	-1593
16.5013	-1917
16.512	-2109
16.5227	-2217
16.5333	-2276
16.544	-2315
16.5547	-2336
16.5653	-2340
16.576	-2339
16.5867	-2334
16.5973	-2319
16.608	-2289
16.6187	-2240
16.6293	-2155
16.64	-2009
16.6507	-1787
16.6613	-1470
16.672	-1018
16.6827	-392
16.6933	463
16.704	1656
16.7147	3478
16.7253	6536
16.736	11834
16.7467	20673
16.7573	34116
16.768	52281
16.7787	73648
16.7893	94802
16.8	111168
16.8107	118668
16.8213	115499
16.832	102787
16.8427	83895
16.8533	63011
16.864	43724
16.8747	28116
16.8853	16704
16.896	9035
16.9067	4240
16.9173	1420
16.928	-141
16.9387	-919
16.9493	-1222
16.96	-1205
16.9707	-952
16.9813	-527
16.992	42
17.0027	712
17.0133	1424
17.024	2115
17.0347	2718
17.0453	3163
17.056	3404
17.0667	3403
17.0773	3160
17.088	2732
17.0987	2202
17.1093	1660
17.12	1176
17.1307	781
17.1413	451
17.152	141
17.1627	-183
17.1733	-523
17.184	-872
17.1947	-1214
17.2053	-1514
17.216	-1744
17.2267	-1905
17.2373	-1999
17.248	-2024
17.2587	-2004
17.2693	-1906
17.28	-1721
17.2907	-1452
17.3013	-1086
17.312	-601
17.3227	21
17.3333	791
17.344	1734
17.3547	2871
17.3653	4234
17.376	5871
17.3867	7866
17.3973	10338
17.408	13336
17.4187	16782
17.4293	20381
17.44	23572
17.4507	25671
17.4613	26120
17.472	24756
17.4827	21848
17.4933	17966
17.504	13775
17.5147	9845
17.5253	6545
17.536	3992
17.5467	2151
17.5573	915
17.568	122
17.5787	-349
17.5893	-590
17.6	-680
17.6107	-652
17.6213	-528
17.632	-328
17.6427	-78
17.6533	192
17.664	455
17.6747	697
17.6853	921
17.696	1162
17.7067	1454
17.7173	1838
17.728	2356
17.7387	3037
17.7493	3906
17.76	4980
17.7707	6292
17.7813	7930
17.792	10146
17.8027	13514
17.8133	19415
17.824	31048
17.8347	54916
17.8453	102358
17.856	189234
17.8667	331483
17.8773	535541
17.888	787740
17.8987	1049917
17.9093	1267073
17.92	1387039
17.9307	1382049
17.9413	1257607
17.952	1048334
17.9627	804246
17.9733	571618
17.984	380163
17.9947	239791
18.0053	145905
18.016	87570
18.0267	53162
18.0373	33293
18.048	21564
18.0587	14182
18.0693	9201
18.08	5732
18.0907	3346
18.1013	1779
18.112	816
18.1227	285
18.1333	53
18.144	62
18.1547	353
18.1653	1017
18.176	2144
18.1867	3734
18.1973	5647
18.208	7567
18.2187	9064
18.2293	9726
18.24	9359
18.2507	8089
18.2613	6255
18.272	4266
18.2827	2481
18.2933	1120
18.304	236
18.3147	-235
18.3253	-428
18.336	-489
18.3467	-554
18.3573	-682
18.368	-882
18.3787	-1129
18.3893	-1387
18.4	-1651
18.4107	-1923
18.4213	-2176
18.432	-2374
18.4427	-2488
18.4533	-2460
18.464	-2237
18.4747	-1787
18.4853	-1131
18.496	-389
18.5067	272
18.5173	684
18.528	739
18.5387	427
18.5493	-150
18.56	-828
18.5707	-1458
18.5813	-1960
18.592	-2336
18.6027	-2623
18.6133	-2866
18.624	-3104
18.6347	-3339
18.6453	-3560
18.656	-3755
18.6667	-3911
18.6773	-4015
18.688	-4053
18.6987	-4049
18.7093	-4007
18.72	-3929
18.7307	-3835
18.7413	-3738
18.752	-3651
18.7627	-3579
18.7733	-3518
18.784	-3482
18.7947	-3482
18.8053	-3520
18.816	-3592
18.8267	-3684
18.8373	-3776
18.848	-3865
18.8587	-3938
18.8693	-3984
18.88	-4023
18.8907	-4062
18.9013	-4102
18.912	-4143
18.9227	-4189
18.9333	-4220
18.944	-4247
18.9547	-4264
18.9653	-4262
18.976	-4272
18.9867	-4280
18.9973	-4277
19.008	-4275
19.0187	-4276
19.0293	-4265
19.04	-4226
19.0507	-4138
19.0613	-3990
19.072	-3785
19.0827	-3526
19.0933	-3251
19.104	-3022
19.1147	-2891
19.1253	-2878
19.136	-2969
19.1467	-3130
19.1573	-3304
19.168	-3441
19.1787	-3520
19.1893	-3563
19.2	-3600
19.2107	-3642
19.2213	-3700
19.232	-3756
19.2427	-3778
19.2533	-3727
19.264	-3543
19.2747	-3182
19.2853	-2607
19.296	-1826
19.3067	-931
19.3173	-73
19.328	568
19.3387	840
19.3493	680
19.36	169
19.3707	-526
19.3813	-1232
19.392	-1780
19.4027	-2052
19.4133	-2060
19.424	-1902
19.4347	-1710
19.4453	-1631
19.456	-1753
19.4667	-2081
19.4773	-2551
19.488	-3043
19.4987	-3477
19.5093	-3811
19.52	-4047
19.5307	-4224
19.5413	-4366
19.552	-4484
19.5627	-4586
19.5733	-4678
19.584	-4743
19.5947	-4757
19.6053	-4731
19.616	-4670
19.6267	-4588
19.6373	-4508
19.648	-4443
19.6587	-4408
19.6693	-4425
19.68	-4496
19.6907	-4592
19.7013	-4691
19.712	-4809
19.7227	-4922
19.7333	-4999
19.744	-5056
19.7547	-5098
19.7653	-5133
19.776	-5164
19.7867	-5184
19.7973	-5200
19.808	-5203
19.8187	-5205
19.8293	-5213
19.84	-5221
19.8507	-5233
19.8613	-5240
19.872	-5253
19.8827	-5276
19.8933	-5284
19.904	-5277
19.9147	-5260
19.9253	-5240
19.936	-5212
19.9467	-5171
19.9573	-5104
19.968	-5000
19.9787	-4857
19.9893	-4714
20	-4620
20.0107	-4579
20.0213	-4598
20.032	-4669
20.0427	-4776
20.0533	-4891
20.064	-4988
20.0747	-5064
20.0853	-5124
20.096	-5183
20.1067	-5244
20.1173	-5310
20.128	-5382
20.1387	-5451
20.1493	-5507
20.16	-5544
20.1707	-5560
20.1813	-5542
20.192	-5482
20.2027	-5379
20.2133	-5237
20.224	-5060
20.2347	-4875
20.2453	-4729
20.256	-4652
20.2667	-4657
20.2773	-4759
20.288	-4934
20.2987	-5126
20.3093	-5305
20.32	-5461
20.3307	-5587
20.3413	-5680
20.352	-5745
20.3627	-5798
20.3733	-5839
20.384	-5868
20.3947	-5887
20.4053	-5899
20.416	-5900
20.4267	-5878
20.4373	-5849
20.448	-5799
20.4587	-5716
20.4693	-5605
20.48	-5486
20.4907	-5399
20.5013	-5361
20.512	-5384
20.5227	-5467
20.5333	-5571
20.544	-5656
20.5547	-5684
20.5653	-5615
20.576	-5395
20.5867	-4860
20.5973	-3596
20.608	-643
20.6187	5918
20.6293	19197
20.64	42966
20.6507	80013
20.6613	129479
20.672	184781
20.6827	234191
20.6933	264987
20.704	269246
20.7147	247353
20.7253	207396
20.736	160725
20.7467	116983
20.7573	81710
20.768	56403
20.7787	39845
20.7893	29629
20.8	23303
20.8107	18939
20.8213	15320
20.832	11842
20.8427	8349
20.8533	4972
20.864	1940
20.8747	-554
20.8853	-2452
20.896	-3796
20.9067	-4685
20.9173	-5238
20.928	-5556
20.9387	-5737
20.9493	-5852
20.96	-5921
20.9707	-5988
20.9813	-6064
20.992	-6132
21.0027	-6199
21.0133	-6264
21.024	-6313
21.0347	-6343
21.0453	-6369
21.056	-6393
21.0667	-6412
21.0773	-6434
21.088	-6454
21.0987	-6471
21.1093	-6482
21.12	-6493
21.1307	-6494
21.1413	-6499
21.152	-6513
21.1627	-6531
21.1733	-6555
21.184	-6572
21.1947	-6589
21.2053	-6603
21.216	-6612
21.2267	-6625
21.2373	-6627
21.248	-6619
21.2587	-6614
21.2693	-6611
21.28	-6612
21.2907	-6606
21.3013	-6595
21.312	-6582
[truncated: 627 more rows]
